# Supplementary material for: Cross-neutralizing and potent human monoclonal antibodies against historical and emerging H5Nx influenza viruses
Source: Nat Microbiol. 2025 Oct 14;10(11):2903–18. doi: 10.1038/s41564-025-02137-x (PMC12578633; doi:10.1038/s41564-025-02137-x)
Supplement: Supplementary file 4 — Interactions between H5N1 HA and mAbs. [file 41564_2025_2137_MOESM4_ESM.xlsx]

## Sheet: Sheet1
Paratope and epitopes surface areas
Antibody	Paratope on (Å2)				Epitope for (Å2)
	Heavy chain	Light chain	Total		Heavy chain	Light chain	Total
310-12D03	615	254	869		602	244	846
310-1H02	608	0	608		614	0	614
310-7D11	590	310	889		579	304	883
326-289.74	702	165	867		666	148	814
326-366.26	487	212	699		536	211	747
Hydrogen bonds between HA1 and antibody 310-12D03
Hydrogen bonds					Hydrogen bonds
	##	Antibody	Dist.[Å]	HA1	##	Antibody	Dist.[Å]	HA1
	1	H:GLY 99[N]	3.1	A:LEU 133[O]	7	H:SER 31[O]	3.5	A:GLN 222[NE2]
	2	H:THR 98[OG1]	2.4	A:VAL 135[O]	8	H:GLY 32[O]	3.1	A:GLN 226[NE2]
	3	H:LYS 58[NZ]	3.9	A:GLN 142[O]	9	L:SER 53[OG]	2.8	A:ASN 158[O]
	4	H:LYS 58[NZ]	2.7	A:GLY 143[O]	10	L:TYR 49[OH]	3.8	A: LYS 156[NZ]
	5	H:GLN 100A[NE2]	3.9	A:ASN 193[O]
	6	H:SER 30[O]	3.4	A:GLN 222[NE2]
Interface residues and buried surface areas between HA1 and 310-12D03
HA1 residues	Bonds	ASA(Å2)	BSA(Å2)		mAb residues	Bonds	ASA(Å2)	BSA(Å2)
HA1 and heavy chain
A: LEU133	H	113.6	57.5		H: GLN1		120.6	1.0
A: GLY134		14.0	1.8		H: ASP27		51.0	3.4
A: VAL135	H	80.7	39.5		H: SER28		60.9	8.3
A: SER136		13.6	11.7		H: SER30	H	61.4	19.7
A: ALA137		87.4	82.1		H: SER31	H	41.3	29.4
A: ALA138		17.0	4.4		H: GLY32	H	32.2	28.5
A: PRO140		76.7	17.8		H: ASP33		58.4	11.2
A: GLN142	H	165.1	7.2		H: TYR34		8.8	0.2
A: GLY143	H	82.2	69.5		H: PHE35		39.7	19.1
A: ALA144		51.2	7.4		H: TYR50		51.4	5.8
A: PRO145		77.2	46.5		H: PHE52		64.2	58.1
A: TRP153		29.6	16.4		H: TYR53		143.6	59.6
A: ILE155		18.7	10.4		H: ASN56		80.8	29.3
A: LYS156		44.0	0.1		H: LYS58	H	115.8	43.2
A: GLU189		109.3	9.7		H: TYR96		82.8	30.6
A: ASN193	H	100.7	48.9		H: ILE97		73.7	65.0
A: LEU194		45.0	29.6		H: THR98	H	113.5	88.1
A: GLN222	H	114.0	44.8		H: GLY99	H	55.2	51.1
A: ASN224		104.9	24.7		H: ILE100		111.2	30.9
A: GLY225		47.5	39.6		H: GLN100A	H	122.5	32.5
A: GLN226		53.0	28.7
A: ARG227		103.0	4.1
HA1 and light chain
A: GLU130		34.4	16.3		L: SER31		71.5	43.0
A: SER132		83.2	29.6		L: PHE32		77.9	35.6
A: LEU133		113.6	49.1		L: TYR49	H	103.6	27.7
A: VAL135		80.7	30.4		L: ALA51		46.0	10.1
A: ALA144		51.2	7.4		L: SER52		62.7	8.3
A: PRO145		77.2	18.9		L: SER53	H	44.4	37.5
A: LYS156	H	44.0	17.3		L: ARG54		105.6	7.7
A: LYS157		101.1	1.0		L: THR56		138.5	5.5
A: ASN158	H	139.6	51.5		L: TYR91		54.4	0.6
A: ASP159		86.1	16.8		L: TYR93		200.9	77.7
Hydrogen bonds between HA1 and antibody 310-1H02
Hydrogen bonds					Hydrogen bonds
	##	Antibody	Dist.[Å]	HA1	##	Antibody	Dist.[Å]	HA1
	1	H: THR52C[OG1]	3.7	A: VAL135[O]
	2	H: CYS97[N]	3.6	A: GLY143[O]
	3	H: CYS97[SG]	3.2	A: GLY143[O]
	4	H: THR52C[O]	3.1	A: GLN226[NE2]
	5	H: ASP53[OD2]	3.5	A: ALA137[N]
Interface residues and buried surface areas between HA1 and 310-1H02
HA1 residues	Bonds	ASA(Å2)	BSA(Å2)		mAb residues	Bonds	ASA(Å2)	BSA(Å2)
HA1 and heavy chain
A: SER132		90.2	14.5		H: ILE28		109.8	6.7
A: LEU133		106.2	56.5		H: SER30		56.7	36.9
A: VAL135	H	71.4	56.5		H: ASN31		118.9	90.1
A: SER136		9.0	6.5		H: TRP33		41.2	29.3
A: ALA137	H	79.8	68.6		H: ILE52A		12.7	3.7
A: ALA138		47.4	18.1		H: GLN52B		161.5	51.4
A: PRO140		68.5	48.2		H: THR52C	H	113.6	100.4
A: GLN142		127.3	12.8		H: ASP53	H	94.8	69.3
A: GLY143	H	85.0	71.6		H: GLY54		41.0	15.1
A: ALA144		33.7	4.2		H: LEU95		7.6	0.9
A: PRO145		77.7	62.4		H: TYR96		127.8	21.4
A: TRP153		25.2	13.5		H: CYS97	H	92.9	78.6
A: ILE155		18.6	7.7		H: ALA98		41.7	5.8
A: GLU190		38.7	17.7		H: ILE99		158.3	32.3
A: ASN193		85.7	38.9		H: THR100		116.5	40.5
A: LEU194		48.4	35.7		H: ARG101		118.9	25.4
A: ASN224		82.3	13.4
A: GLY225		50.7	7.4
A: GLN226	H	93.8	59.9
Hydrogen bonds between HA1 and antibody 310-7D11
Hydrogen bonds					Hydrogen bonds
	##	Antibody	Dist.[Å]	HA1	##	Antibody	Dist.[Å]	HA1
	1	H: SER100B[OG]	3.7	A: TYR256[OH]	6	L: ASN28[ND2]	3.4	A: GLN121A[O]
	2	H: TYR100G[OH]	3.4	A: GLU255[OE2]	7	L: TYR49[OH]	3.9	A: SER125[O]
	3	H: PRO98[O]	3.5	A: LYS124[NZ]
	4	H: ILE100A[O]	3.2	A: ARG80A[NH2]
	5	H: THR100D[O]	3.7	A: GLN121A[NE2]
Interface residues and buried surface areas between HA1 and 310-7D11
HA1 residues	Bonds	ASA(Å2)	BSA(Å2)		mAb residues	Bonds	ASA(Å2)	BSA(Å2)
HA1 and heavy chain
A: ASP77		67.6	28.3		H: ILE28		114.8	13.4
A: GLU78		102.7	23.8		H: SER30		54.2	18.0
A: ILE80		80.8	57.6		H: ASN31		43.0	16.5
A: ARG80A	H	167.1	49.2		H: TRP52		36.4	21.9
A: LYS120		42.3	8.6		H: TYR52A		65.8	58.2
A: GLN121A	H	97.6	46.5		H: ASP53		46.8	10.0
A: PRO123		62.3	7.7		H: ARG55		185.0	59.1
A: LYS124	H	108.7	79.3		H: PHE97		128.5	62.1
A: SER125		105.3	57.1		H: PRO98	H	60.1	30.2
A: THR131		43.3	13.3		H: ASN99		79.9	36.2
A: SER132		91.3	14.6		H: ILE100A	H	127.2	121.3
A: TYR141		84.9	46.2		H: SER100B	H	42.6	29.3
A: GLN142		163.9	9.1		H: THR100D	H	123.8	6.4
A: ALA144		48.8	13.4		H: CYS100E		53.8	39.6
A: SER146		20.4	2.1		H: GLY100F		77.8	12.4
A: ARG149		96.0	70.4		H: TYR100G	H	85.5	54.9
A: ASN150		13.9	1.7
A: GLU255	H	13.4	8.1
A: TYR256	H	54.0	41.9
HA1 and light chain
A: ILE121		38.2	10.6		L: HIS27D		71.8	17.7
A: GLN121A	H	97.6	37.8		L: SER27E		115.4	56.7
A: ILE121B		21.5	14.9		L: ASN28	H	90.4	67.5
A: ILE122		18.7	0.2		L: TYR30		116.6	38.5
A: PRO123		62.3	54.4		L: TYR32		71.2	27.2
A: SER125	H	105.3	48.1		L: TYR49	H	95.4	31.9
A: SER126		55.2	36.7		L: LEU50		40.3	28.4
A: PRO128		108.4	30.5		L: ILE53		76.8	41.8
A: ILE166		61.7	1.3
A: TYR168		45.9	29.5
A: ASN169		103.7	3.1
A: THR171		108.9	24.8
A: ASN172		45.5	12.0
Hydrogen bonds between HA1 and antibody 326-289.74
Hydrogen bonds					Hydrogen bonds
	##	Antibody	Dist.[Å]	HA1	##	Antibody	Dist.[Å]	HA1
	1	H: ASN99[N]	3.6	A: GLU78[O]	6	L: TRP94[NE1]	3.2	A: ASP77[OD1]
	2	H: SER98[N]	3.5	A: ARG80A[O]
	3	H: TYR100[OH]	3.3	A: TYR274[OH]
	4	H: TYR32[OH]	3.0	A: ARG80A[NH1]
	5	H: TYR100B[OH]	3.1	A: LYS57[NZ]
Interface residues and buried surface areas between HA1 and 326-289.74
HA1 residues	Bonds	ASA(Å2)	BSA(Å2)		mAb residues	Bonds	ASA(Å2)	BSA(Å2)
HA1 and heavy chain
A: LYS57	H	118.3	63.4		H: THR28		93.6	45.4
A: PRO58		18.3	14.7		H: SER30		37.5	15.4
A: LEU59		9.9	8.2		H: ILE31		111.3	97.1
A: ILE60		31.6	7.0		H: TYR32	H	48.3	23.8
A: ASP77		61.7	25.3		H: THR33		43.5	0.2
A: GLU78	H	123.8	36.0		H: LEU52		64.6	26.1
A: PHE79		23.0	10.8		H: ILE53		110.2	70.5
A: ILE80		96.8	83.6		H: SER54		81.6	44.8
A: ARG80A	H	212.5	136.5		H: SER56		77.2	4.4
A: VAL81		31.8	12.5		H: ARG94		28.7	0.7
A: PRO82		93.8	71.3		H: PRO96		18.4	5.5
A: LYS120		65.6	31.7		H: TYR97		134.5	85.0
A: ILE121		59.2	11.2		H: SER98	H	97.3	52.3
A: GLN121A		69.9	14.4		H: ASN99	H	126.4	86.9
A: TYR141		72.8	22.3		H: TYR100	H	153.7	106.8
A: ARG149		92.0	52.0		H: TYR100B	H	150.9	37.0
A: ASN150		12.6	0.7
A: TYR256		72.9	46.1
A: TYR274	H	100.3	18.0
HA1 and light chain
A: ASP77	H	61.7	31.4		L: ARG31		133.4	53.1
A: GLU78		123.8	55.1		L: TRP94	H	206.2	105.8
A: ILE80		96.8	3.4		L: PRO95		95.5	6.0
A: TYR141		72.8	3.4
A: GLN142		157.1	5.8
A: HIS276		169.2	49.2
Hydrogen bonds between HA1 and antibody 326-366.26
Hydrogen bonds					Hydrogen bonds
	##	Antibody	Dist.[Å]	HA1	##	Antibody	Dist.[Å]	HA1
	1	H: SER30[O]	2.7	A: GLN142[NE2]	7	H: TYR52[OH]	3.5	A: ASP77[OD2]
	2	H: SER30[OG]	3.8	A: GLN142[NE2]	8	L: ASN93[OD1]	3.3	A: HIS117[NE2]
	3	H: ASN31[OD1]	3.0	A: TYR141[OH]
	4	H: ASN31[OD1]	3.5	A: GLN142[NE2]
	5	H: SER54[OG]	2.8	A: LYS62[NZ]
	6	H: SER32[OG]	3.6	A: ASP77[OD2]
Interface residues and buried surface areas between HA1 and 326-366.26
HA1 residues	Bonds	ASA(Å2)	BSA(Å2)		mAb residues	Bonds	ASA(Å2)	BSA(Å2)
HA1 and heavy chain
A: LYS57		110.4	40.0		H: SER30	H	88.33	25.7
A: LYS62	H	141.1	39.8		H: ASN31	H	90.5	23.9
A: ASP77	H	54.7	37.4		H: SER32	H	55.1	39.0
A: GLU78		104.7	82.1		H: TRP34		63.0	25.2
A: PHE79		33.9	4.5		H: TYR52	H	42.5	33.7
A: ILE80		93.2	38.6		H: SER54	H	85.7	27.8
A: ARG80A		149.4	79.3		H: SER56		54.7	19.8
A: VAL81		25.2	0.8		H: THR57		53.2	25.3
A: PRO82		96.6	23.6		H: TYR58		123.4	49.0
A: LYS120		37.1	0.7		H: TYR59		40.2	7.8
A: GLN121A		75.9	8.2		H: TRP98		180.6	87.1
A: TYR141	H	87.0	56.9		H: GLY100A		57.9	42.6
A: GLN142	H	159.1	41.4		H: GLY100B		43.6	32.7
A: ARG149		93.1	48.1		H: TYR100C		160.0	42.7
A: TYR256		65.7	18.8		H: ARG100D		128.8	5.0
A: HIS276		164.8	16.0
HA1 and light chain
A: ARG80A		149.4	28.4		L: VAL29		149.4	28.4
A: PRO82		96.6	60.7		L: GLY30		96.6	60.7
A: GLU83		52.8	20.1		L: SER31		52.8	20.1
A: HIS117	H	45.7	36.5		L: SER32		45.7	36.5
A: GLU119		83.4	44.9		L: TYR92		83.4	44.9
A: LYS259		18.7	2.9		L: ASN93	H	18.7	2.9
A: VAL260		91.1	17.2		L: TRP94		91.1	17.2
A: LYS261		98.0	0.4
*H: Residues making hydrogen bond;
ASA: Accessible Surface Area, Å²
BSA: Buried Surface Area, Å²
