# Supplementary material for: Cross-neutralizing and potent human monoclonal antibodies against historical and emerging H5Nx influenza viruses
Source: Nat Microbiol. 2025 Oct 14;10(11):2903–18. doi: 10.1038/s41564-025-02137-x (PMC12578633; doi:10.1038/s41564-025-02137-x)
Supplement: Supplementary file 10 — Statistical source data. [file 41564_2025_2137_MOESM10_ESM.xlsx]

## Sheet: 2b
	H5/H2/H1	6-7 H5s	4-5 H5s	2-3 H5s
2wk	42	3	8	5
6mo	6	39	15	17

## Sheet: 2c
2wk	6mo
>25	9.6058
>25	>25
>25	>25
>25	>25
3.922	>25
>25	10.8591
>25	>25
>25	1
>25	>25
>25	>25
>25	>25
>25	0.8651
>25	0.2802
>25	>25
>25	6.6042
>25	>25
>25	9.1243
>25	5.2918
>25	>25
>25	>25
>25	>25
>25	>25
>25	>25
>25	6.2143
>25	7.548
>25	0.0487
>25	0.0062
>25	3.3892
>25	0.0282
>25	0.0384
>25	0.548
>25	0.2373
>25	0.0412
>25	0.1002
>25	7.8507
>25	1.0108
>25	4.7524
>25	0.0062
1.6633	2.678
>25	4.0191
>25	0.0062
16.86	0.0321
0.1186	4.3677
>25	1.0716
0.008	2.6649
>25	1.9489
2.574	2.3455
1.4497	0.5012
5.9238	0.0501
4.354	0.0229
13.4833	0.0536
>25	>25
20.1704	3.7725
0.0062	1.1335
>25	>25
>25	5.1478
>25	0.2102
>25	0.0425
	0.6417
	1.5888
	1.8585
	0.2446
	0.4324
	0.5336
	3.8836
	1.0067
	10.0498
	>25
	>25
	0.0062
	15.1291
	0.037
	0.0062
	12.4823
	0.002
	>25
	0.0191

## Sheet: 2d
	2wk					6mo
	H5/H2/H1	6-7 H5s	4-5 H5s	2-3 H5s		H5/H2/H1	7-6 H5s	4-5 H5s	2-3 H5s
	>25	>25	>25	16.86		9.6058	>25	>25	10.8591
	>25	>25	>25	13.4833		>25	>25	>25	6.2143
	>25	>25	>25	>25		>25	>25	7.548	0.0487
	>25		2.574	0.0062		0.0384	1	0.0062	0.0282
	3.922		4.354	>25		4.0191	>25	3.3892	0.0412
	>25		>25			0.5336	>25	0.2373	0.1002
	>25		>25				>25	0.0321	7.8507
	>25		>25				0.8651	10.0498	1.0108
	>25						0.2802	0.0062	4.7524
	>25						>25	0.037	0.0062
	>25						6.6042	0.0062	2.678
	>25						9.1243	12.4823	0.0062
	>25						5.2918	0.002	0.0229
	>25						>25	>25	0.0536
	>25						>25	0.0191	>25
	>25						>25		>25
	>25						>25		15.1291
	>25						0.548
	>25						4.3677
	>25						1.0716
	>25						2.6649
	>25						1.9489
	>25						2.3455
	>25						0.5012
	>25						0.0501
	>25						>25
	>25						3.77>25
	>25						1.1335
	>25						>25
	>25						5.1478
	>25						0.2102
	>25						0.04>25
	>25						0.6417
	>25						1.5888
	>25						1.8585
	>25						0.2446
	1.6633						0.4324
	0.1186						3.8836
	0.008						1.0067
	1.4497
	5.9238
	20.1704

## Sheet: 2f
	RBS	Upper lateral	Lower lateral	Glyc90-sensitive	Base	Unknown
2wk	8	6	6	37	1	0
6 mo	19	13	21	3	19	2

## Sheet: 2g
	HAI+	HAI-
RBS	20	7
Upper lateral	9	10
Lower lateral	2	25
Base	0	20
Glyc90-sensitive	0	40

## Sheet: 2h
RBS	Upper Lateral	Lower Lateral	Base	Glyc90-sensitive
0.0062	0.0062	10.8591	>25	>25
0.0282	0.0062	16.86	0.04>25	>25
0.0412	15.1291	>25	0.2102	>25
0.0487	>25	>25	0.2446	3.922
0.1002	>25	0.2802	0.4324	9.6058
1.0108	>25	0.8651	0.5012	>25
2.678	0.0321	1	0.6417	>25
4.7524	0.002	5.2918	1.0716	>25
6.2143	0.0062	6.6042	1.1335	>25
7.8507	0.0062	9.1243	1.5888	>25
13.4833	0.0191	>25	1.8585	>25
0.0229	0.037	>25	1.9489	>25
0.0536	10.0498	>25	2.3455	>25
0.0062	12.4823	>25	2.6649	>25
0.2373	>25	>25	3.77>25	>25
2.574	>25	>25	3.8836	>25
3.3892	>25	>25	4.3677	>25
4.354	>25	>25	5.1478	>25
7.548	20.1704	>25	>25	>25
0.548		>25	>25	>25
>25		>25		>25
>25		>25		>25
0.008		0.0501		>25
0.0384		0.1186		>25
1.4497		1.6633		>25
4.0191		>25		>25
5.9238		>25		>25
				>25
				>25
				>25
				>25
				>25
				>25
				>25
				>25
				>25
				>25
				>25
				>25
				>25
