# Supplementary material for: Cross-neutralizing and potent human monoclonal antibodies against historical and emerging H5Nx influenza viruses
Source: Nat Microbiol. 2025 Oct 14;10(11):2903–18. doi: 10.1038/s41564-025-02137-x (PMC12578633; doi:10.1038/s41564-025-02137-x)
Supplement: Supplementary file 11 — Statistical source data. [file 41564_2025_2137_MOESM11_ESM.xlsx]

## Sheet: 3a
	H5 TX/24	H5 Sich/14	H5 Cam/23	H5 Vict/24	H5 Indo/05	H5 Viet/04	H2 Sing/57
310-12D03	2028109	2083229	2032690	2004161	2064299	95576	3137
310-1H02	2053138	1971710	1896488	1923985	2064262	428020	52739
310-7D11	2082172	2102240	2060089	36633	2093166	2116020	3014
289-74	2147468	2037438	2078166	2037017	2074230	2075142	2104584
366-26	2139378	2030996	2085670	2048755	2069748	2062355	2100936
MEDI8852	2062024	2086226	2079145	1905819	1991797	2011639	2079231

## Sheet: 3b
	310-12D03	310-1H02	310-7D11	326-289.74	326-366.26	MEDI8852
H5 TX/24	5e-09	2.1e-09	3.2e-10	2.8e-10	1.9e-10	6.1e-10
H5 Sich/14	1.9e-08	3.7e-08	5e-08	7.3e-11	5.8e-10	2.1e-10
H5 Cam/23	1.4e-08	3.9e-09	3e-10	1.2e-09	3.3e-10	3.8e-09
H5 Vict/24	6e-09	1.6e-08	No binding	5.4e-11	2.1e-10	1.3e-09
H5 Indo/05	3e-10	1.4e-09	1e-10	5.1e-10	1.1e-10	4.3e-09
H5 Viet/04	No binding	No binding	1.3e-10	3.3e-09	7.7e-11	4.5e-09

## Sheet: 3c
	H5 TX/24	H5 Sich/14	H5 Cam/23	H5 Vict/24	H5 Indo/05	H5 Viet/04	H2 Sing/57	H5 Mex/24
310-12D03	0.007	0.002	0.002	0.749	0.001	>25	>25	0.006
310-1H02	0.02	0.006	0.273	0.067	0.006	>25	>25	0.221
310-7D11	0.006	0.013	0.01	>25	0.0047	0.008	>25	1.884
289-74	0.017	0.006	0.133	0.335	0.014	0.022	>25	>25
366-26	0.013	0.008	>25	0.193	0.009	0.012	0.135	>25
MEDI8852	0.124	0.036	0.328	0.742	0.177	0.214	0.267	0.955

## Sheet: 3d
	Days Post Challenge	310-289.74	MEDI8852	VRC01
BL55	14	0
BL56	14	0
BL57	14	0
BL58	14	0
BL59	14	0
BL60	14	0
BL61	14	0
BL62	14	0
G123	14		0
G124	14		0
G125	14		0
G126	14		0
G127	14		0
G128	14		0
G129	14		0
G130	14		0
G131	14		0
G132	5			1
G133	5			1
G134	7			1
G135	6			1
G136	5			1
G137	6			1
G138	6			1
G139	5			1
G140	6			1

## Sheet: 3e
Days Post Challenge	VRC01 1	MEDI8852	326-289.74	310-1H02	310-7D11	310-12D03
5	1
5	1
5	1
5	1
5	1
5	1
4	1
5	1
5	1
5	1
14		0
14		0
10		1
9		1
9		1
14		0
14		0
14		0
14		0
9		1
10			1
11			1
9			1
11			1
9			1
7			1
11			1
14			0
10			1
6			1
11				1
11				1
14				0
14				0
14				0
14				0
14				0
14				0
14				0
12				1
14					0
14					0
14					0
14					0
10					1
14					0
14					0
14					0
14					0
9					1
14						0
14						0
14						0
14						0
14						0
14						0
14						0
14						0
14						0
14						0

## Sheet: 3f
1 mg/kg
MEDI8852	310-289-74	310-1H02	310-7D11	310-12D03
-9.5	-22.6	-9.6	-3.8	-2.5
-7.4	-14.8	-1.2	-5.3	-3.9
-22.3	-25.2	-3.3	-6.3	-5.1
-20.7	-20.5	-4.2	-2.7	-4.9
-21.6	-7.2	-4.1	-9.4	-2.4
-5.8	-11.9	-3.6	-5.5	-4.3
-3.3	-21.1	-4.7	-7.4	-5.8
-2	-18.3	-1.2	0	-6.5
-17.3	-17.5	-1.8	-22.1	-5
-18.2	-17.3	-18.3	-3.6	-5.9

## Sheet: 3g
	Days Post Challenge	310-7D11 3 mg/kg	310-12D03 3 mg/kg	Medi8852 3 mg/kg	310-7D11 6 mg/kg	310-12D03 6 mg/kg	Medi 8852 6 mg/kg	VRC01 6 mg/kg
BL1	10	1
BL2	8	1
BL3	10	1
BL4	9	1
BL5	14	0
BL6	12	1
BL7	11	1
BL8	12	1
BL9	14	0
BL10	11	1
BL11	14		0
BL12	7		1
BL13	12		1
BL14	10		1
BL15	13		1
BL16	14		0
BL17	10		1
BL18	14		1
BL19	14		0
BL20	13		1
BL21	14			0
BL22	10			1
BL23	9			1
BL24	8			1
BL25	14			0
BL26	11			1
BL27	8			1
BL28	8			1
BL29	8			1
BL30	9			1
BL41	14				0
BL42	14				0
BL43	14				0
BL44	14				0
BL45	14				0
BL46	14				0
BL47	14				0
BL48	14				0
BL49	14				0
BL50	14				0
BL51	14					0
BL52	14					0
BL53	14					0
BL54	14					0
BL55	14					0
BL56	12					1
BL57	14					0
BL58	14					0
BL59	12					1
BL60	14					0
BL61	14						0
BL62	14						0
BL63	11						1
BL64	14						0
BL65	11						1
BL66	14						0
BL67	14						0
BL68	14						0
BL69	14						0
BL70	14						0
BL71	7							1
BL72	7							1
BL73	7							1
BL74	7							1
BL75	7							1
BL76	7							1
BL77	7							1
BL78	6							1
BL79	14							0
BL80	7							1

## Sheet: 3h
0.6 mg/kg				0.3 mg/kg
MEDI8852	310-7D11	310-12D03		MEDI8852	310-7D11	310-12D03
-12.94	-3.41	-24.4		-9.69	-19	-8.51
-11	-3.95	-2.56		-23.89	-19.59	-22.45
-21.2	-4.97	-2.58		-21.67	-19.27	-19.52
-18.09	-1.94	-4.46		-18.85	-20	-17.24
-19.81	-1.58	-1.97		-1.73	-22.11	-23.27
-4.5	-2.46	-17.68		-22.95	-23.35	-3.41
-0.99	-5.5	-5.18		-19.57	-20.62	-24.87
-8.16	-1.52	-3.59		-25.13	-13.68	-25.5
-7.73	-1.96	-10.36		-20.32	-20.44	-12.89
-1.49	-3.55	-3.06		-18.78	-22.92	-20.6
