# Supplementary material for: Cross-neutralizing and potent human monoclonal antibodies against historical and emerging H5Nx influenza viruses
Source: Nat Microbiol. 2025 Oct 14;10(11):2903–18. doi: 10.1038/s41564-025-02137-x (PMC12578633; doi:10.1038/s41564-025-02137-x)
Supplement: Supplementary file 13 — Statistical source data. [file 41564_2025_2137_MOESM13_ESM.xlsx]

## Sheet: 6b, 6d
				Selected with 326-289.74					Selected with 310-12D03
Haplotype	NS mutations	Stock	Cont	R1	R2	R3	R4	R5	R1	R2	R3	R4	R5	R6
Hap5753		98.6	100	95.3	59.5	4.9	1.3	0	100	59.2	30.2	41.1	38.5	0
Hap6220	S291N	0	0	2.9	0	0	0	0	0	0	0	0	0	0
Hap4659		0	0	0	0	0	0	0	0	9.7	28.4	23.9	22.2	0
Hap5793	G510E	0	0	0	0	0	0	0	0	1.4	0	0	0	0
Hap6940	G225E	0	0	0	0	0	0	0	0	0	0	0	7.9	100
Hap6790		0	0	0	0	0	0	0	0	29.7	41.4	35	28.7	0
Hap9361	D11N	0	0	0	0	0	0	0	0	0	0	0	2.7	0
Hap1670		1.4	0	0	0	0	0	0	0	0	0	0	0	0
Hap5664	K498T	0	0	0	2.7	0	0	0	0	0	0	0	0	0
Hap4900	N169S	0	0	1.8	0	0	0	0	0	0	0	0	0	0
Hap3227	K120T	0	0	0	0	0	1.2	0	0	0	0	0	0	0
Hap3605	K120T	0	0	0	37.7	92.7	97.5	96.6	0	0	0	0	0	0
Hap2095	I60V/K120T	0	0	0	0	0	0	3.4	0	0	0	0	0	0
Hap2349	D90G/K120T	0	0	0	0	2.4	0	0	0	0	0	0	0	0

## Sheet: 6c
R1
µg/ml (log10)	326-289.74			310-7D11			310-12D03			Medi8852			326-366.26			310-1H02
	% Neut	SD	Replicates	% Neut	SD	Replicates	% Neut	SD	Replicates	% Neut	SD	Replicates	% Neut	SD	Replicates	% Neut	SD	Replicates
25	97.76	0.211	4	97.9	0.0632349	4	99.9404	0	4	100	0	4	77.9561	1.15931	4	99.9	0.0210783	4
6.25	98.27	0.21	4	97.59	0.46	4	99.94	0.04	4	99.97	0.04	4	74.78	3.25	4	99.93	0.02	4
1.5625	97.47	0.04	4	97.33	0.11	4	99.99	0.02	4	99.79	0.17	4	71.67	2.34	4	99.88	0.08	4
0.390625	94.16	0.17	4	97.2	0.13	4	99.78	0.02	4	95.29	0.46	4	71.8	3.37	4	99.78	0.11	4
0.097656	82.13	1.88	4	96.39	0.38	4	99.46	0.13	4	68.55	4.05	4	64.14	0.84	4	96.93	0.21	4
0.024414	52.22	3.33	4	90.95	0.36	4	90.03	0.91	4	42.04	10.01	4	50.46	5.65	4	72.32	2.51	4
0.006104	25.97	7.69358	4	61.75	3.92056	4	54.33	2.65587	4	32.3	6.23918	4	21.17	6.97692	4	36.6554	4.59507	4
R5
µg/ml (log10)	326-289.74			310-7D11			310-12D03			Medi8852			326-366.26			310-1H02
	% Neut	SD	Replicates	% Neut	SD	Replicates	% Neut	SD	Replicates	% Neut	SD	Replicates	% Neut	SD	Replicates	% Neut	SD	Replicates
25	29.02	6.92	4	80.2	2.9614	4	99.7998	0.108875	4	99.9846	0.021775	4	16.6393	5.26955	4	99.4	0	4
6.25	33.65	10.87	4	68.08	2.68	4	99.74	0.02	4	99.92	0.02	4	25.34	3.03	4	99.21	0.15	4
1.5625	27.43	5.2	4	59.81	3.75	4	99.74	0.11	4	99.57	0.17	4	23.24	7.29	4	99.35	0.04	4
0.390625	17.46	10.52	4	45.2	5.94	4	99.54	0.17	4	98.55	0.09	4	33.07	5.38	4	99.31	0.33	4
0.097656	17.49	7.29	4	34.7	2.77	4	98.75	0.2	4	90.88	1.13	4	32.5	7.84	4	97.34	0.15	4
0.024414	7.65	5.31	4	21.34	3.46	4	94.61	0.74	4	68.74	2.48	4	27.19	9.08	4	84.09	1.28	4
0.006104	4.2	6.0099	4	22.21	8.57935	4	76.01	2.56945	4	45.37	3.8324	4	19.7	6.98977	4	52.1454	4.57275	4
	80			80			80			80			80			80

## Sheet: 6e
R1
	310-12D03			MEDI8852			310-1H02
µg/ml	% Neut	SD	Replicates	% Neut	SD	Replicates	% Neut	SD	Replicates
25	100.007	0.0311936	4	100.096	0.0311936	4	100	0.218355	4
6.25	99.96	0.16	4	100.07	0.06	4	100.03	0.12	4
1.5625	99.88	0.22	4	99.81	0.37	4	99.96	0.03	4
0.390625	99.88	0.09	4	96.48	0.28	4	99.85	0.06	4
0.097656	99.32	0.25	4	65.73	0.53	4	98.18	0.62	4
0.024414	88.43	1.31	4	40.12	1.68	4	72.72	0.37	4
0.006104	49.12	2.12116	4	29.78	5.39649	4	31.5197	1.24774	4
R6
	310-12D03			MEDI8852			310-1H02
µg/ml	% Neut	SD	Replicates	% Neut	SD	Replicates	% Neut	SD	Replicates
25	29.2661	0.995536	4	100.052	0	4	99.2	0.553075	4
6.25	0.91	3.15	4	100.05	0	4	98.14	0.06	4
1.5625	-11.29	0.72	4	99.86	0.17	4	98.37	0.28	4
0.390625	-6.99	0.06	4	99.5	0.11	4	99.23	0.28	4
0.097656	3.22	1.11	4	94.11	1	4	98.17	0.44	4
0.024414	-9.06	1.88	4	65.17	3.1	4	93.72	2.43	4
0.006104	-5.97	0.276538	4	30.48	3.26314	4	65.2848	3.26314	4

## Sheet: 6f
		TX/24 WT + 326-289.74-selected virus					TX/24 WT + 310-12D03-selected virus
Haplotype	NS mutations	R1	R3.1	R5.1	R3.2	R5.2	R1	R3.1	R5.1	R3.2	R5.2
Hap1670		0	0	0	0	0	0	1.1	0	0	0
Hap12593		0	0	0	2.1	0	0	0	0	0	0
Hap2095	I60V/K120T	4.2	1.9	0	0	1.6	0	0	0	0	0
Hap13580	K120T/ R149G	2	3.1	3.9	1.8	1.6	0	0	0	0	0
Hap3605	K120T	65.1	23.7	38.5	22.3	23.2	0	0	0	0	0
Hap15043	K120T	0	0	0	0	4.6	0	0	0	0	0
Hap16871	T328A	0	0	0	0	4.2	0	0	0	0	0
Hap5696		0	0	0	0	7.7	0	0	0	0	0
Hap17434		0	0	0	0	0	0	0	1	0	0
Hap5753		28.7	71.3	57.6	73.9	57.1	42.5	65.1	80.8	65.3	64.3
Hap17600	E468K	0	0	0	0	0	0	0	1.5	0	0
Hap5908	R452K	0	0	0	0	0	0	0	2.7	0	0
Hap17661	L447I	0	0	0	0	0	0	0	1	0	0
Hap17735	D419N	0	0	0	0	0	0	0	1	0	0
Hap6940	G225E	0	0	0	0	0	56.1	30.6	12.2	34.7	32.3
Hap19354	G225E/M230I/V377I	0	0	0	0	0	1.4	1.3	0	0	3.4
Hap19449	G225E/M230I	0	0	0	0	0	0	1.9	0	0	0

## Sheet: 6g
Days Post Challenge	VRC01 1	310-7D11 + 310-12D03	310-12D03 +MEDI8852	310-7D11 + MEDI8852	310-7D11+ 310-12D03 + MEDI8852
14		0
9		1
14		0
14		0
14		0
14		0
14		0
14		0
14		0
14		0
7	1
7	1
7	1
7	1
7	1
7	1
7	1
6	1
14	0
7	1
14			0
14			0
14			0
13			1
13			1
14			0
14			0
14			0
14			0
13			1
14				0
14				0
14				0
14				0
14				0
14				1
13				1
14				0
14				0
10				1
14					0
14					0
14					0
14					0
14					0
14					0
14					0
13					1
14					0
14					0

## Sheet: 6h
310-7D11 + 310-12D03	310-12D03 +MEDI8852	310-7D11 + MEDI8852	310-7D11+ 310-12D03 + MEDI8852
-3.06	-1.55	-4.35	-15.26
-21.47	-0.56	-3.48	-14.5
-6.77	-0.53	-3.08	-5.26
-3.54	-20.71	-2.82	-3.16
-6.01	-23.66	-24.88	-9.14
-2.56	-1.52	-30.69	-3.37
-5.85	1.49	-3.55	-24.39
-8.56	-4.1	-12.17	-26.34
-4.26	-1.5	-2.26	-11.4
0	-26.94	-3.09	-4.64
