# Supplementary material for: Cross-neutralizing and potent human monoclonal antibodies against historical and emerging H5Nx influenza viruses
Source: Nat Microbiol. 2025 Oct 14;10(11):2903–18. doi: 10.1038/s41564-025-02137-x (PMC12578633; doi:10.1038/s41564-025-02137-x)
Supplement: Supplementary file 14 — Statistical source data. [file 41564_2025_2137_MOESM14_ESM.xlsx]

## Sheet: Extd 2a
	# of mAbs			# of mAbs
IGHV1-18	8		IGKV1-12	1
IGHV1-2	11		IGKV1-13	2
IGHV1-24	1		IGKV1-16	2
IGHV1-46	1		IGKV1-17	1
IGHV1-69	10		IGKV1-39	18
IGHV1-8	3		IGKV1-5	11
IGHV2-5	2		IGKV2-28	13
IGHV3-11	4		IGKV2-30	1
IGHV3-15	3		IGKV3-11	9
IGHV3-20	1		IGKV3-15	8
IGHV3-21	12		IGKV3-20	13
IGHV3-23	7		IGKV4-1	14
IGHV3-30	9		IGLV1-40	5
IGHV3-33	7		IGLV1-44	1
IGHV3-43	1		IGLV1-51	1
IGHV3-48	2		IGLV2-11	6
IGHV3-66	2		IGLV2-14	12
IGHV3-7	2		IGLV2-23	4
IGHV3-9	4		IGLV2-8	1
IGHV4-31	4		IGLV3-10	1
IGHV4-34	3		IGLV3-19	1
IGHV4-38	2		IGLV3-21	1
IGHV4-39	8		IGLV5-45	4
IGHV4-4	9		IGLV7-46	3
IGHV4-59	13		IGLV9-49	1
IGHV4-61	4
IGHV5-51	1
IGHV7-4-1	1

## Sheet: Extd 2b
CDRH3 length	# of mAbs		CDRL3 length	# of mAbs
10	3		8	12
11	7		9	66
12	2		10	31
13	10		11	19
14	5		12	5
15	17		13	1
16	12
17	11
18	11
19	14
20	6
21	14
22	8
23	6
24	3
25	2
27	3
28	1

## Sheet: Extd 2c
IGHV		IGK/LV
2 wk	6 mo	2 wk	6 mo
7.2	3.8	7.2	2.3
1	2.4	1	3.3
3.8	5.9	3.8	3.3
2.4	6.2		3.4
7.3	2.5	7.3	3.4
9.3	4.2	9.3	2.2
7.7	7.3	7.7	1.1
8	7.6	8	3
5.2	3.5	3.4	4.9
3.1	2.1	0.8	0
1.7	3.5	0.4	2.8
4.9	4.2	2.7	1.4
2.1	7.6	1.9	4.1
3.9	1.4	2.7	1.4
2.8	9.4	1.5	2.9
6.7	2.1	3.4	2.3
5.2	4.5	0.8	1.9
3.5	2.4	1.1	3.4
4.9	4.9	1.9	0.4
1.7	4.9	0.7	1.8
6.9	3.1	2.5	3.4
1.4	2.1	0	0.4
2.1	5.2	0.7	2.1
0	1.4	0	0
6.2	3.4	4.4	2.1
4.9	5.2	2.3	2.3
3.8	6.6	1	2.8
4.2	2.8	2.7	1.1
5.1	3.5	1.5	1.4
5.3	5.9	5.7	3.5
5.2	6.9	2.3	2.6
8.7	8.7	3.8	3.9
5.8	5.2	3.8	6.4
9.6	5.9	4.8	3.4
8	3.5	5.2	0
8.4	5.8	6.4	3
7.3	6.2	4.9	3.7
9.4	3.8	3.9	2.9
7.3	3.1	2.6	3.4
4.6	8.8	3.4	4.3
7.3	4.2	3.8	1.5
4.4	3.9	2.6	2.5
8.2	9.7	2.7	7.8
5.9	7.3	5.3	5.3
6.2	7.4	5.3	8.6
6.9	4.2	3.8	4.1
2.8	7.6	0	3.7
7.7	7.6	2.7	3.3
9	5.5	3.8	1.5
1.4	4.2	0.8	2.3
4.2	6	3.8	1.9
1.4	4.9	1.1	1.9
0.7	8.8	2.3	3.2
3.5	3.5	1.5	0.4
0	3.5	0	3.2
2.1	5.2	1.5	5.2
8.3	1.4	3.8	1.4
3.1	2.4	0.7	2.4
	8		8
	5.2		5.2
	5.6		5.6
	5.3		5.3
	4.6		4.6
	5.9		5.9
	6.3		6.3
	3.8		3.8
	5.2		5.2
	3.4		3.4
	9.6		9.6
	11.3		11.3
	4.2		4.2
	5.6		5.6
	2.1		2.1
	9.4		9.4
	7.6		7.6
	3.8		3.8
	5.6		5.6
