# Supplementary material for: Cross-neutralizing and potent human monoclonal antibodies against historical and emerging H5Nx influenza viruses
Source: Nat Microbiol. 2025 Oct 14;10(11):2903–18. doi: 10.1038/s41564-025-02137-x (PMC12578633; doi:10.1038/s41564-025-02137-x)
Supplement: Supplementary file 15 — Statistical source data. [file 41564_2025_2137_MOESM15_ESM.xlsx]

## Sheet: Extd 3a
H5 Indo/05	H5 TX/24	H5 Sich/14	H5 Fuj/24	H5 Camb/23	H5 Vict/24	H5 Viet/04	H2 Sing/57	H2 AA/67	H1 Cal/09	H1 NC/99
2011709	1832438	1549863	1551	1893572	2047440	1841040	381.6	613	858	346.6
1870583	1463039	1290561	719.6	2013221	1990535	2011053	102	974.7	81.34	115.5
1985408	2021702	1847938	2077256	1931380	1946835	1928217	1966044	946.1	787.6	60152
2120869	1688929	66671	55834	1907912	2082600	76108	2058315	1256	2419	23712
2007431	1833491	1363802	3922	2005085	2020944	11670	312.9	1828	2859	1053
119494	278187	2277	1661	303.5	2320	996	451.6	453.4	1625	1163
2048443	411522	1215576	11620	657.3	2051545	232530	184	400.6	1565	929.1
1966184	2053138	1971710	1981224	1927812	1923985	33235	4120	354.5	1255	2068015
1873034	1887434	1820466	788.9	2440	743888	2162	102.9	117.4	173.2	970.1
115259	1547103	90933	68969	3237	2949	1782850	52895	14082	1668	1330
1963895	1856381	235528	425.8	1073132	9575	1900528	279.6	164.7	251.3	1176
1948671	1758665	977650	870.4	1841647	52525	553606	2907	128.7	474.5	1195
2046132	1967813	495839	1228	22641	24023	130767	72215	121.4	122052	1230
1995235	1946508	223534	22393	2959	1391	252167	1739539	212.1	592.3	1261
1423498	152372	25443	1956	290676	7443	719470	646854	3232	35783	1901
2090326	2048862	1937741	1517	2027931	1826479	65876	349.6	266.6	596.5	1791
2037634	1837100	33624	555.9	1385	2608	1445	385.7	278.9	458.1	1476
1962403	2075504	1934883	696.2	1487	4256	1696	192.4	140.6	167.5	1126
2079013	1818395	140612	1837195	686.1	1385	888.7	17935	105.8	329.4	1150
1916342	1927026	1820	854.9	1620016	82632	1807487	224	105.1	130.6	1106
2042616	1885500	10016	836.4	1440	1743	1530	303.7	231	437	1387
2060550	1851369	23044	847.6	8959	1398	1654	447.4	324.2	614.8	1633
2106699	1961258	295210	1532	1639	613896	1565	392.7	295.4	2164	1724
1936010	1284675	3115	1176	1985472	1959	513563	151.3	115.9	120.8	1016
1937447	1853446	101247	1807	1948338	662644	594013	148.7	113.8	4767	42687
2025923	1771335	55821	1137	1338	1554	1421452	82907	102.9	148.9	1098
2027018	1825621	2032332	5539	2060387	2005028	2002218	295.8	261.6	408.2	1360
1935220	1849286	3304	1704	1765748	3743	1880470	469	478.9	1947945	2070221
2061388	534058	1592	1345	574.2	1589	1505123	863.2	1115	1046	699.7
1717641	2034123	1882216	2613	353321	1773415	1862675	3417	2361	872.4	374.7
1692532	1499811	1050051	756873	3812	1506960	382806	877.5	929	1105	284.6
1843412	1777017	1318948	1775	4399	28767	1878764	782.7	1019	7930	117
2019333	2078565	1571	630	2106502	4751	625880	368.5	1879	255.5	333.7
2028822	1993812	1838652	1239	3081	2778	1972005	500.1	355.2	425.4	2096
1961695	1973576	2017238	15380	1284687	41562	2002401	368.2	290.7	1245	1997
2097825	2002375	2002313	7782	2922	62796	1942644	88.91	77.81	133.5	691.8
2104550	1858517	1560	1047	70686	1081	1920496	116.9	98.67	98.52	615.9
1982914	1950073	556993	1133	7353	59815	1718598	150.4	87.91	154.9	830.4
1898134	1610589	55960	1284	1901775	1992067	1853613	150.1	127.4	151.6	1185
785435	1816308	534222	1707	1297	2658	1275104	166.4	140.4	1046	1225
2063983	1974173	1997672	19625	2252	5772	2048205	320.8	253.5	424.8	1440
2100934	2071492	1917139	268181	1954084	36143	1977086	370.2	266.9	618.9	1750
1963598	1961724	90068	14761	807183	59224	2011234	143.6	110.4	359.6	1109
1958625	2073220	1866312	1400	22977	62472	1916775	153.6	124	181	1110
2084270	1918318	10144	560.5	1910542	10961	1940630	219.1	164.4	213.6	1102
2039418	700177	291041	1983547	2705	1930276	1987790	261.5	152.1	186.3	1182
1972889	2079141	2043117	2039183	1890614	2007032	1897483	1990436	1942853	1619	510.3
1069760	1990210	1950749	60379	19065	1958992	559327	2052293	2060425	1339	5628
252240	487712	1973636	2033994	447.7	1962996	738852	96625	191809	1999437	128877
1214153	632549	66358	1750035	33500	1545795	28353	466.3	20996	1742976	2009694
1613723	1731925	1875913	1986492	6204	1931388	427116	1103	16485	1861167	1983686
2008349	1986797	1436	685837	673.4	1579841	1936879	207.5	552.7	1328	682.7
2017141	2047865	2080460	1964543	2000482	2003221	1849729	363.2	1456	145.8	1539465
1920192	1164780	8611	884082	1967820	1458195	2374	101.4	1348	137.6	300.4
2003968	1948132	1874059	2062549	96460	1908535	2016288	467	710.9	16565	302.9
430681	1459565	1939985	2046739	9244	1890523	617521	23921	116705	1893148	171870
1886254	1874524	1751833	350272	2712	1781758	781330	2947	1184	1572	858.2
2103109	1962327	1913454	1661	1551	639873	1556	89.74	61.44	110	775.9
1994224	1967854	2065404	2027545	2025793	2080426	1992652	30617	97.69	550.7	847.4
2040235	2016306	1936063	13632	1881218	1980129	1870636	313	221	264.7	1680
1968060	2020388	2017206	2101073	1852134	2084044	1991711	915.2	288.3	139.1	1288
2072030	1997194	1992086	8066	1855787	2046374	1856220	282.5	221.9	240.7	1582
1916704	1871581	2072202	7184	1968686	1918453	1957211	493.7	365	651.5	2069
1937590	1966063	2118787	67306	1976627	1977361	1960808	448.9	315.2	459.6	3667
2000187	2015675	2056232	13508	1888668	2072317	1938825	86.17	77.53	117.5	662.2
2020597	1936956	2048444	4591	2068145	2055968	2001207	111.9	530.9	144	840.2
2065510	1927002	2077113	1995928	26741	1969283	1894668	279.4	198.4	222	1273
2061622	1936903	2075413	2017529	1747392	1974588	1962847	778597	229.7	177.9	1208
2014563	2029802	1981365	2065156	1873442	1939335	1996802	336.8	237.2	450.5	1474
2056634	2030350	2004731	1873138	2007727	1891629	1944885	15664	332.2	674.8	1768
1960353	1791758	2060861	2581	1862596	1834525	1851916	168.1	120.7	376.5	1197
2058207	2044437	1956277	1920354	2009028	1954197	1944212	34803	2223	186.8	995.2
2051778	1890071	1851908	12580	1964154	1917598	1934566	356.6	239.3	530.1	1528
219548	1524006	877663	177274	1522	221281	181897	527.4	331.5	2089866	2089028
2034924	2024314	1977807	2109678	1836558	1936669	1884797	266.9	178.9	186.8	1216
1961706	1840812	1880504	2829	1875175	1744827	1964126	149.4	113.5	135.4	1137
1946329	2028524	1810117	36284	1344947	1649428	1927163	277.8	239.6	238.7	1117
1996433	1998382	2050906	2084087	1241955	1859262	1805490	242.4	161.4	158.1	1095
1987807	2063993	1651543	2429	1916084	2027870	1966111	325.9	290.7	233.5	1252
1746316	1743459	2054700	1930835	1423900	2032269	2022962	254394	2002947	1396	836
809767	1233854	2017336	2004435	677.8	1863613	1674668	62514	1774953	1011	1014
1765509	1758685	1907404	2047963	1526964	1816743	824538	319731	1853797	2065536	1579283
1825413	1672515	1930512	2059244	635468	1880926	1907354	31478	758800	15945	1558616
1841174	1778576	851547	282856	3032	133202	1934540	355947	1869201	581655	1527314
1849761	1724654	614980	171171	612.3	496376	1931095	268165	1758215	37613	928232
1753022	1843876	807877	249331	604.6	50740	1984349	283880	1783041	429493	1458692
1758314	1682074	637950	214275	19928	430138	1848261	268916	1719362	309921	868258
1919967	1819797	650044	194520	353.1	8693	1974549	369470	1886076	365186	758814
1783937	1483197	356186	90439	893.1	248365	1857479	93216	1315964	334877	655318
1729553	1478753	324880	107099	1843	254971	1818407	142255	1516147	24244	553605
1192985	472527	147883	66813	15273	198270	1112967	43093	617498	25823	66264
1890339	1806789	888745	302115	860	249609	1973542	388106	1862310	595571	1488240
1652649	936799	1912521	1938691	124616	1941343	1378949	978.8	1341	1565	1170075
1705065	1684141	602245	160772	472	6637	1792868	364152	1856973	357984	1460786
1724240	1214642	1928181	1914418	662563	2049563	1900447	132.5	457.8	1264	387619
1690166	1856965	2058309	2053636	166264	2021605	1777049	45521	12673	1597	1697000
1817202	1689049	1973624	2053476	1710531	1977018	1144551	581531	1811259	2007834	1714612
1843427	1803164	755102	254574	4839	546967	1881309	322129	1807091	156318	785529
1918765	1823745	2057863	1907683	1682694	2080353	1899249	522033	1833439	2026642	1767406
1770977	1743392	2024727	2029052	683998	2071927	1834341	4540	6108	1520	1547545
1796975	1720208	1817019	1488551	355579	1270002	1799099	99892	342917	403644	30359
1756243	1489847	419073	126033	654.7	254557	1821883	148279	1409155	79288	648616
1796520	1464099	559502	193228	1965000	1903757	8566	253.2	1748	210.6	290.6
554941	1227424	1896602	1887419	1016	2008330	712149	83705	107959	1932103	803534
413235	1064689	1850524	1955236	234286	1814854	1393372	350.6	602078	1789412	226.9
484438	973841	2017681	1863312	843.3	2003134	1502485	69814	477837	1735577	395237
1199507	1342190	2009272	2086404	198193	1954318	1289213	2119	734779	1111	529444
1651381	1707688	1718846	1850852	953116	2079177	1859613	22985	1779808	3136	351956
341580	589096	2044717	1906407	272182	2031614	505693	48078	1930189	972.3	990317
1814152	1456123	634660	148606	841.3	385908	1898941	128747	1955770	409259	946930
1819594	1750185	2037796	2013484	992609	1860469	809545	155920	1484313	1439	14765
456327	780400	1753078	1857712	33609	1806700	83599	182.2	120.8	1737325	1166
1865839	1597603	2059103	1980984	537585	138086	1748127	155.6	128.6	474.8	1123
1555510	1547816	1837069	138098	60166	88542	783617	155.4	326.9	1489	436.8
1822305	1890606	1870447	916438	1890674	1758555	1907388	325.1	248.8	9946	1979
1913468	1830465	1886610	79091	1715127	1715824	1772274	76.81	71.28	2108	696.4
2060015	2010054	2016773	8415	1991643	1914914	1905983	4598	680.4	133.5	1037
1919684	1810681	1826746	1630713	1890230	1756261	1798067	404.1	195.1	9328	1088
1896398	1900418	1925710	1649829	1870796	1998444	1958868	308.6	154.2	5794	1492
2068837	2027563	1990554	58630	1979771	1989124	1967331	310.1	231	771.3	1789
1927203	2007718	1966710	38815	1889417	1886270	1947872	476.3	283.3	9009	1984
1832423	1779098	1975094	10782	1927738	1866995	1860530	87.45	72.66	4129	831.6
1851956	1999950	1951168	1574214	1982162	1915426	1886374	89.21	108.4	11576	912.8
1915847	1880255	1958452	3602	1841054	1992920	1917069	324.3	163.4	354065	1428
1985167	1962487	2017948	46591	1916630	1959100	1889916	282.1	215.3	20326	1764
2009304	1825400	2021203	2567	1952364	2030306	1910071	391.7	228.3	279.4	1686
2008638	1931440	1958486	22908	1913321	1903038	1941222	603.1	1019	8687	2004
1925888	1977142	1920288	11091	1940399	1918278	1922768	160.4	123.1	570.1	1244
1987458	1978312	1977564	35762	2000462	1886969	1881471	155.9	117	860.3	1140
2023099	2025108	2025494	12615	1885411	1877551	1976062	174.8	145.6	347.1	1148
2020167	1933224	1897301	18331	1946917	1888271	1962947	307.8	229.9	479.5	1379
1994539	2046239	1972537	33696	1999527	2071848	2015507	334.7	248.9	925.3	1392
2085853	2041958	2047444	32428	2003438	2035639	1976710	662.5	1158	1295	2161
1913265	1907777	1946936	1938702	1969005	1817445	1786519	1915259	1885361	36317	1110
1998318	1894505	1927529	1824540	2042921	1829748	2011641	297	1802	466.6	1402

## Sheet: Extd 3b
		Glyc194	Glyc125	Q121R	Lateral Mut	Glyc90
RBS/RBS Adjacent	mAb1	0.1	0.3	1	0.6	1
	mAb2	0.1	1	1	1	1
	mAb3	0.1	0.3	1	1	1
	mAb4	0.1	0.3	1	0.3	0.9
	mAb5	0.1	0.6	1	0.1	0.4
	mAb6	0.1	1	1	1	1
	mAb7	0.1	1	1	1	1
	mAb8	0.1	0.8	1	1	1
	mAb9	0.1	0.7	1	1	1
	mAb10	0.1	0.9	1	1	1
	mAb11	0.1	1	1	1	1
	mAb12	0.1	0.5	1	0.9	1
	mAb13	0.1	0.4	1	1	1
	mAb14	0.1	0.9	1	0.8	1
	mAb15	0.1	1	1	0.9	0.9
	mAb16	0.1	0.9	1	1	1
	mAb17	0.1	1	1	1	1
	mAb18	0.1	0.7	1	0.4	1
	mAb19	0.1	0.8	1	0.8	1
	mAb20	0.2	0.7	1	0.1	1
	mAb21	0.1	0.9	1	1	1
	mAb22	0.1	0.7	1	1	1
	mAb23	0.2	0.9	1	1	1
	mAb24	0.1	0.3	1	0.3	0.6
	mAb25	0.1	1	1	1	1
Upper Lateral	mAb26	0.8	0.1	0.1	0.1	0.1
	mAb27	1	0.1	0.1	0.1	0.1
	mAb28	1	0.1	0.1	0.1	0.7
	mAb29	1	0.1	0.1	0.1	0.9
	mAb30	1	0.1	0.1	0.1	0.9
	mAb31	1	0.1	0.1	0.1	0.9
	mAb32	1	0.1	0.1	0.1	1
	mAb33	1	0.1	0.1	0.1	1
	mAb34	0.6	0.1	0.1	0.1	0.2
	mAb35	1	0.1	0.1	1	1
	mAb36	1	0.1	0.1	1	1
	mAb37	0.7	0.1	0.6	0.1	0.1
	mAb38	0.9	0.1	0.9	0.1	0.7
	mAb39	1	0.1	0.8	0.1	1
	mAb40	0.9	0.3	0.1	1	1
	mAb41	1	0.9	0.1	0.8	0.9
	mAb42	1	0.9	0.1	1	1
	mAb43	0.8	1	0.1	0.1	0.6
	mAb44	1	1	0.1	1	1
Lower Lateral	mAb45	1	0.9	1	0.1	1
	mAb46	0.9	0.9	1	0.1	0.6
	mAb47	1	0.9	1	0.1	1
	mAb48	1	1	1	0.1	1
	mAb49	1	0.9	1	0.1	1
	mAb50	0.9	0.9	1	0.1	1
	mAb51	1	0.9	1	0.1	1
	mAb52	1	0.9	1	0.1	1
	mAb53	1	0.9	1	0.1	0.9
	mAb54	0.9	1	1	0.1	0.9
	mAb55	1	0.8	1	0.1	0.9
	mAb56	1	1	1	0.1	1
	mAb57	1	1	1	0.1	1
	mAb58	1	1	1	0.1	1
	mAb59	1	1	1	0.1	1
	mAb60	1	1	1	0.1	1
	mAb61	1	0.9	1	0.1	1
	mAb62	1	0.9	1	0.1	1
	mAb63	1	0.9	1	0.1	1
	mAb64	1	1	1	0.1	1
	mAb65	1	1	1	0.1	1
	mAb66	1	1	1	0.1	1
	mAb67	1	1	1	0.1	1
	mAb68	1	1	1	0.1	0.8
	mAb69	1	0.9	1	0.1	1
	mAb70	1	1	1	0.1	1
Glyc90 Senstivie	mAb71	0.3	0.7	1	0.3	0.1
	mAb72	1	0.9	1	1	0.1
	mAb73	0.7	1	0.7	0.2	0.1
	mAb74	0.7	1	0.7	0.2	0.1
	mAb75	0.3	1	0.9	0.2	0.1
	mAb76	0.7	1	0.8	0.3	0.1
	mAb77	0.3	0.6	1	0.3	0.1
	mAb78	0.2	1	1	0.3	0.1
	mAb79	0.3	1	1	0.3	0.1
	mAb80	1	0.2	1	0.4	0.1
	mAb81	1	1	0.8	0.5	0.2
	mAb82	0.8	0.3	1	0.6	0.1
	mAb83	0.4	0.2	1	0.6	0.1
	mAb84	0.4	0.2	1	0.7	0.1
	mAb85	1	0.9	1	0.7	0.1
	mAb86	0.5	0.2	1	0.7	0.1
	mAb87	0.6	0.3	1	0.8	0.1
	mAb88	1	0.9	1	0.8	0.1
	mAb89	1	0.6	1	0.8	0.1
	mAb90	1	0.3	1	0.8	0.1
	mAb91	1	0.9	1	0.9	0.1
	mAb92	1	0.3	1	0.9	0.1
	mAb93	1	0.3	1	0.9	0.1
	mAb94	1	0.9	1	0.9	0.1
	mAb95	1	0.9	1	0.9	0.1
	mAb96	1	1	1	0.9	0.2
	mAb97	1	0.9	1	0.9	0.1
	mAb98	1	0.9	1	0.9	0.1
	mAb99	1	0.4	1	0.9	0.1
	mAb100	0.5	0.3	1	0.9	0.1
	mAb101	1	0.3	1	0.9	0.1
	mAb102	1	0.4	1	1	0.1
	mAb103	1	0.4	1	1	0.1
	mAb104	1	1	1	0.7	0.1
	mAb105	0.5	0.8	1	0.1	0.1
	mAb106	1	0.9	1	0.1	0.1
	mAb107	0.5	0.6	0.8	0.1	0.2
	mAb108	0.6	1	0.6	0.1	0.1
	mAb109	0.7	1	0.5	0.1	0.1
	mAb110	1	0.7	0.8	0.1	0.1
Unclear	mAb111	0.8	0.7	1	1	1
	mAb112	0.9	0.9	1	0.7	0.9
	mAb113	0.9	1	1	1	1
	mAb114	0.9	0.9	1	0.9	0.9
	mAb115	0.9	1	1	0.9	1
	mAb116	0.9	0.9	1	0.9	0.9
	mAb117	0.9	0.9	1	0.5	1
	mAb118	0.9	0.9	1	0.9	1
	mAb119	0.9	1	1	1	1
	mAb120	1	0.9	1	1	1
	mAb121	1	1	1	1	1
	mAb122	1	0.9	1	0.9	1
	mAb123	1	1	1	1	1
	mAb124	1	1	1	0.9	1
	mAb125	1	1	1	1	1
	mAb126	1	1	1	0.9	1
	mAb127	1	0.9	1	0.8	0.9
	mAb128	1	1	1	0.5	1
	mAb129	1	0.9	1	0.9	0.9
	mAb130	1	0.9	1	0.8	1
	mAb131	1	0.9	1	0.9	1
	mAb132	0.8	1	1	0.9	0.9
	mAb133	1	1	1	1	1
	mAb134	0.9	0.7	1	1	1
	mAb135	1	1	1	1	1

## Sheet: Extd 3d
mAb (ug/ml)	310-2G04 no fab	310-2G04 + 2G04 fab	310-11F07 no fab	310-11F07 + 2G04 fab
0.25	3.2116	0.3792	3.4257	2.7824
0.025	2.2137	0.064	2.5627	1.4093
0.0025	0.5475	0.0466	0.7373	0.2995

## Sheet: Extd 3e
Competed					Not Competed (AUC)
	No Fab (AUC)	310-2G04 Fab (AUC)	FC			No Fab (AUC)	310-2G04 Fab (AUC)	FC
310-11H06	0.6827	0.07524	0.110209		310-11F07	0.7108	0.4908	0.69049
310-2F10	0.6191	0.01167	0.0188499		310-1E06	0.5587	0.334	0.597816
310-11A10	0.6435	0.03939	0.0612121		310-12G02	0.6064	0.4295	0.708278
310-2D08	0.6909	0.08115	0.117455		310-8D09	0.5608	0.2911	0.51908
310-2E09	0.6001	0.01683	0.0280453
310-2G04	0.6414	0.0511	0.0796695
310-12G01	0.6196	0.01402	0.0226275
310-2C07	0.555	0.03529	0.0635856
310-12C01	0.6241	0.01836	0.0294184
310-2D06	0.6168	0.01459	0.0236543
310-2F02	0.6165	0.03225	0.0523114
310-12B11	0.5591	0.01134	0.0202826
310-11B05	0.6185	0.01354	0.0218917
310-2B04	0.5199	0.01586	0.0305059
310-2D11	0.5787	0.0228	0.0393987
310-2A11	0.5686	0.01693	0.0297749
310-11B11	0.5962	0.04554	0.0763838
310-1E02	0.1281	0.01193	0.0931304
310-11H02	0.5903	0.04956	0.0839573

## Sheet: Extd 3f
		hi	low			hi	low
	IGHV1-18	1	2		IGKV2-28	8	2
	IGHV1-2	1	2		IGKV1-39		2
	IGHV1-69	2			IGKV1-5		2
	IGHV3-21	1			IGKV3-11		1
	IGHV3-30	1	2		IGLV1-40		1
	IGHV3-33	1			IGLV2-11		2
	IGHV4-4	1			IGLV2-14		1
	IGHV3-11		2
	IGHV3-23		1
	IGHV3-9		1
	IGHV4-31		1
