# Supplementary material for: Cross-neutralizing and potent human monoclonal antibodies against historical and emerging H5Nx influenza viruses
Source: Nat Microbiol. 2025 Oct 14;10(11):2903–18. doi: 10.1038/s41564-025-02137-x (PMC12578633; doi:10.1038/s41564-025-02137-x)
Supplement: Supplementary file 16 — Statistical source data. [file 41564_2025_2137_MOESM16_ESM.xlsx]

## Sheet: Extd 5
A/dairy cattle/Texas/24-008749-001-original/2024
ROI	Name	ka (1/Ms)	ka (1/Ms) Error	kd (1/s)	kd (1/s) Error	KD (M)	KD (M) Error	Rmax	Rmax Error	Res sd
137	MEDI8852 50nM	16347.8	2.2e2	1e-05	0.0e0	6.11702e-10	8.24643e-12	128.748	1.5	1.6
209	310-12D03 12.5nM	56647.6	6.0e2	0.000285032	4.2e-6	5.03167e-09	9.09698e-11	109.084	0.8	2.1
289	326-289.74 3.125nM	43027.8	2.0e2	1.20658e-05	2.7e-6	2.80418e-10	6.1799e-11	92.8385	0.3	1.7
293	326-366.26 3.125nM	146914	9.8e2	2.84083e-05	3.2e-6	1.93367e-10	2.15326e-11	134.269	0.6	2.5
298	310-1H02 3.125nM	60993.9	5.8e2	0.000130716	4.0e-6	2.1431e-09	6.89629e-11	103.457	0.7	2.0
301	310-7D11 3.125nM	102299	9.9e2	3.2982e-05	3.4e-6	3.22409e-10	3.30576e-11	138.789	1.0	2.2
A/Sichuan/14
ROI	Name	ka (1/Ms)	ka (1/Ms) Error	kd (1/s)	kd (1/s) Error	KD (M)	KD (M) Error	Rmax	Rmax Error	Res sd
205	310-7D11 12.5nM	76570.8	2.6e3	0.00386277	7.3e-5	5.0447e-08	1.97413e-09	129.561	2.4	14.5
233	MEDI8852 12.5nM	60988.6	4.1e2	1.28732e-05	4.5e-6	2.11076e-10	7.33695e-11	104.142	0.4	3.3
290	326-289.74 3.125nM	136152	1.3e3	1e-05	0.0e0	7.34476e-11	7.09275e-13	41.0682	0.2	2.1
293	326-366.26 3.125nM	226762	1.4e3	0.000130516	3.7e-6	5.75564e-10	1.67044e-11	110.697	0.4	2.8
297	310-1H02 3.125nM	64209.7	1.2e3	0.0023715	1.7e-5	3.69337e-08	7.61421e-10	97.6549	0.7	4.6
305	310-12D03 3.125nM	250856	3.1e3	0.0048219	2.8e-5	1.92218e-08	2.63281e-10	70.9974	0.3	3.0
A/Cambodia/NPH230032/2023
ROI	Name	ka (1/Ms)	ka (1/Ms) Error	kd (1/s)	kd (1/s) Error	KD (M)	KD (M) Error	Rmax	Rmax Error	Res sd
234	MEDI8852 12.5nM	10199.2	2.1e2	3.91775e-05	6.1e-6	3.84123e-09	6.03715e-10	57.9745	1.0	1.5
290	326-289.74 3.125nM	24985.7	1.0e2	3.01706e-05	2.2e-6	1.20751e-09	8.85362e-11	99.7376	0.2	1.7
294	326-366.26 3.125nM	138628	9.1e2	4.59909e-05	3.0e-6	3.31757e-10	2.16834e-11	121.467	0.6	2.0
297	310-H02 3.125nM	37126.9	3.7e2	0.000144471	4.4e-6	3.89126e-09	1.25724e-10	106.663	0.7	2.6
302	310-7D11 3.125nM	131377	8.6e2	3.95386e-05	2.9e-6	3.00955e-10	2.20483e-11	136.123	0.6	2.1
305	310-12D03 3.125nM	31508.9	2.9e2	0.000448675	4.8e-6	1.42396e-08	2.00877e-10	84.285	0.4	2.7
A/Victoria/149/2024
ROI	Name	ka (1/Ms)	ka (1/Ms) Error	kd (1/s)	kd (1/s) Error	KD (M)	KD (M) Error	Rmax	Rmax Error	Res sd
113	310-12D03 50nM	60719.7	7.6e2	0.000364813	6.2e-6	6.00815e-09	1.27596e-10	91.1675	0.9	2.4
194	326-289.74 12.5nM	186083	9.3e2	1e-05	0.0e0	5.37396e-11	2.68857e-13	99.9372	0.4	2.2
233	MEDI8852 12.5nM	42151.6	1.9e2	5.65508e-05	2.8e-6	1.3416e-09	6.63741e-11	113.06	0.4	2.0
294	326-366.26 3.125nM	145646	4.8e2	3.04013e-05	2.6e-6	2.08735e-10	1.78196e-11	100.888	0.2	2.2
297	310-1H02 3.125nM	55398.6	3.1e2	0.000883567	3.5e-6	1.59493e-08	1.09809e-10	125.296	0.4	1.8
301	310-7D11 3.125nM	N/A	N/A	N/A	N/A	N/A	N/A	N/A	N/A	N/A
A/Indonesia/5/2005
ROI	Name	ka (1/Ms)	ka (1/Ms) Error	kd (1/s)	kd (1/s) Error	KD (M)	KD (M) Error	Rmax	Rmax Error	Res sd
137	MEDI8852 50nM	9476.54	9.7e1	4.05353e-05	3.0e-6	4.27744e-09	3.19705e-10	122.792	1.0	1.7
289	326-289.74 3.125nM	27673.3	9.3e1	1.40621e-05	2.2e-6	5.08145e-10	8.02059e-11	100.06	0.2	1.8
294	326-366.26 3.125nM	147577	8.7e2	1.61547e-05	2.8e-6	1.09466e-10	1.91702e-11	118.267	0.5	2.0
298	310-1H02 3.125nM	78586	5.4e2	0.000109803	3.5e-6	1.39723e-09	4.58909e-11	122.797	0.6	2.4
302	310-7D11 3.125nM	95461.5	1.1e3	1e-05	0.0e0	1.04754e-10	1.18514e-12	132.182	1.1	2.2
305	310-12D03 3.125nM	159932	9.5e2	4.80596e-05	4.0e-6	3.00499e-10	2.49137e-11	79.8648	0.2	2.5
A/Vietnam/04
ROI	Name	ka (1/Ms)	ka (1/Ms) Error	kd (1/s)	kd (1/s) Error	KD (M)	KD (M) Error	Rmax	Rmax Error	Res sd
233	MEDI8852 12.5nM	10198.3	1.8e2	4.55685e-05	5.3e-6	4.46824e-09	5.22398e-10	78.2227	1.1	1.8
290	326-289.74 3.125nM	20935.9	1.1e2	6.81238e-05	2.7e-6	3.25393e-09	1.32484e-10	92.7863	0.3	1.9
294	326-366.26 3.125nM	130312	1.1e3	1e-05	0.0e0	7.67388e-11	6.23311e-13	116.445	0.7	2.2
298	310-1H02 3.125nM	N/A	N/A	N/A	N/A	N/A	N/A	N/A	N/A	N/A
301	310-7D11 3.125nM	79104.1	8.8e2	1e-05	0.0e0	1.26416e-10	1.40947e-12	104.584	0.8	3.6
305	310-12D03 3.125nM	N/A	N/A	N/A	N/A	N/A	N/A	N/A	N/A	N/A
