# Supplementary material for: Cross-neutralizing and potent human monoclonal antibodies against historical and emerging H5Nx influenza viruses
Source: Nat Microbiol. 2025 Oct 14;10(11):2903–18. doi: 10.1038/s41564-025-02137-x (PMC12578633; doi:10.1038/s41564-025-02137-x)
Supplement: Supplementary file 17 — Statistical source data. [file 41564_2025_2137_MOESM17_ESM.xlsx]

## Sheet: Extd 6a
326-289.74 10 mg/kg
Time (d)	BL55	BL56	BL57	BL58	BL59	BL60	BL61	BL62
0	0	0	0	0	0	0	0	0
1	0.6	-1.4	-1	-0.6	-2.7	0	-1.1	0
2	-0.6	-2.4	-0.5	-0.6	-2.2	0	-1.1	0
3	-1.2	-2.9	-0.5	-1.8	-3.2	-1.6	-0.5	-0.5
4	-0.6	-0.5	-2	-0.6	-2.7	-1.1	-0.5	-2.6
5	1.8	-1.4	-1.5	0.6	-2.2	-1.1	-1.1	1
6
7	3.5	3.9	-2.6	1.8	-1.6	1.6	1.1	0.5
8	3.5	2.9	-2	1.8	-0.5	1.1	1.6	0.5
9	4.1	1.9	-2	1.8	-0.5	0	0.5	2
10	4.1	1.9	-2	3	-0.5	0	-0.5	2
11	5.3	1.4	-1.5	1.8	1.6	1.6	1.6	3.1
12	6.4	0	-1.5	3	1.1	0.5	2.7	4.1
13	5.3	-1	-1.5	3	-0.5	1.1	1.1	1.5
14	3.5	-2.4	-2.6	0	-3.8	-1.1	-2.7	-1.5
MEDI8852 10 mg/kg
Time (d)	G123	G124	G125	G126	G127	G128	G129	G130	G131
0	0	0	0	0	0	0	0	0	0
1	0	-1.5	-1.6	-2.1	-2	-1	0	-0.5	-0.6
2	0.5	0	-1.6	0	-2.5	-0.5	1.5	-1.1	0
3	-0.5	-2	-1.6	-1.5	-1	0.5	2.1	-0.5	4.6
4	-1.6	-2	-1.6	1.5	-1.5	0.5	3.1	-1.6	2.3
5	-0.5	1	-2.1	0	-2	0.5	3.6	0	2.3
6
7	-2.2	-5	-2.6	0	0	-1	3.1	-1.6	1.7
8	-0.5	-0.5	-0.5	0	-2	0	2.6	-0.5	4
9	1.1	0	-1	2.6	-2	1	-3.6	7.4	4
10	0	2.5	-0.5	2.6	-0.5	3	-2.1	9	4.6
11	0	1.5	-1	2.1	-0.5	1.5	-1.5	8.5	4.6
12	1.1	2	0.5	5.7	-1	2	3.1	1.1	5.8
13	1.6	0.5	1	3.6	-1	1	1.5	0.5	5.8
14	1.1	-0.5	0	5.2	0	-2.5	-1.5	2.6	7.5
VRC01 10 mg/kg
Time (d)	G132	G133	G134	G135	G136	G137	G138	G139	G140
0	0	0	0	0	0	0	0	0	0
1	1.2	-2.1	-2.7	0	-1.7	-0.6	-4	-1.5	0.6
2	2.4	0	-0.5	0.6	0	2.3	-4.5	-1.5	-2.2
3	4.1	-1.6	-2.2	0	-1.1	2.3	-2.5	-1	-0.6
4	-4.1	-9.5	-7.1	0	-7.9	-1.1	-7	-6.1	-3.9
5	-12.4	-20.1	-16.8	-8.5	-16.9	-9.7	-15.4	-13.7	-10.5
6			-7.1	-1.7		1.7	-8.5		-6.1
7			-22.3

## Sheet: Extd 6b
326-289.74. 1mg/kg
Time (d)	BL21	BL22	BL23	BL24	BL25	BL26	BL27	BL28	BL29	BL30
0	0	0	0	0	0	0	0	0	0	0
1	0.6	-1.2	-0.6	0.6	0.6	-0.6	0	-1.1	-1.2	-0.6
2	-2.6	-4.1	1.2	-4.3	-0.6	-3.6	-4	-2.2	-1.2	-4.8
3	1.3	-1.2	1.2	-1.2	2.2	0	-2.3	4.4	2.4	-4.2
4	1.9	1.2	3.1	0.6	3.3	-1.2	1.1	6.7	3.6	-7.1
5	6.5	2.4	3.1	1.9	3.3	0	2.9	6.7	6	-9.5
6	0.6	-0.6	1.2	0.6	2.8	-4.8	1.1	5.6	6.6	-17.3
7	-4.5	-0.6	-8.6	-0.6	1.7	-11.9	2.9	5.6	4.8
8	-9.7	-4.1	-15.3	-3.1	-1.7		-4	6.1	-4.2
9	-17.4	-0.6	-25.2	-4.3	-7.2		-6.3	1.1	-10.8
10	-22.6	-7.1		-13			-15.4	-6.7	-17.5
11		-14.8		-20.5			-21.1	-12.8
12								-18.3
13								-14.4
14								-1.7
310-1H02. 1mg/kg
Time (d)	BL31	BL32	BL33	BL34	BL35	BL36	BL37	BL38	BL39	BL40
0	0	0	0	0	0	0	0	0	0	0
1	-1.1	-0.6	0.6	-1.8	-0.6	-1.2	-1.2	0	0.6	0
2	-1.1	-1.2	-3.3	-4.2	-4.1	-3.6	-4.7	-1.2	-1.8	-3.4
3	1.1	2.4	0.6	1.2	0.6	0	-1.7	2.9	3.7	0
4	3.4	4.1	1.1	3.6	2.9	6	4.1	4.7	5.5	2.9
5	6.7	4.1	1.1	3	4.7	6	3.5	6.4	6.1	5.1
6	4.5	7.1	2.2	3.6	4.7	6	4.1	6.4	6.1	4.6
7	6.7	7.6	2.8	6	5.9	5.4	3.5	8.1	6.7	-1.1
8	5.1	7.6	2.2	4.2	8.2	6.5	4.7	7.6	7.9	2.3
9	3.4	7.6	1.7	7.2	8.8	7.7	8.1	8.1	9.8	5.7
10	0.6	8.8	2.8	10.2	8.2	9.5	7	7.6	11	6.9
11	-9.6	9.4	6.7	7.2	8.2	12.5	7.6	9.3	13.4	-2.3
12			5.6	6	10	8.3	6.4	8.7	11.6	-18.3
13			5.6	4.8	8.2	7.1	4.7	7.6	11.6
14			1.1	6.6	8.8	10.7	7	8.1	7.3
310-12D03. 1mg/kg													310-12D03. 0.6mg/kg													310-12D03. 0.3mg/kg
Time (d)	BL51	BL52	BL53	BL54	BL55	BL56	BL57	BL58	BL59	BL60			Time (d)	BL51	BL52	BL53	BL54	BL55	BL56	BL57	BL58	BL59	BL60			Time (d)	BL11	BL12	BL13	BL14	BL15	BL16	BL17	BL18	BL19	BL20
0	0	0	0	0	0	0	0	0	0	0			0	0	0	0	0	0	0	0	0	0	0			0	0	0	0	0	0	0	0	0	0	0
1	0	-1.3	0	-1.6	0.6	-1.2	-1.2	-2.2	0	-1.2			1	0.5	-1	-0.5	1	-0.5	-4.4	-0.5	0.5	-4.1	-3.1			1	2.1	-2.6	-1.4	-3	-3	-3.4	0	-2	-2.6	-4
2	-2.5	-3.9	-5.1	-4.9	-2.4	-4.3	-5.8	-6.5	-5	-5.9			2	2.4	-2.1	1	1.5	-2	-1.7	0.5	1.5	-1	0.5			2	2.7	-5.6	0	-2.5	0.5	-0.5	0	1	-3.1	-3
3	0	0.7	-0.6	-1.1	-0.6	0.6	0	-2.2	-2.2	0.6			3	1.4	0	0.5	-1	-1	-2.8	0	0.5	-1	0.5			3	2.1	-7.1	1.4	-2.5	-1	-1	-1.6	0	2.1	-2
4	4.4	3.3	1.3	0	3.7	4.3	1.7	-1.6	-1.1	2.9			4	2.4	0	-0.5	-2.5	-0.5	-5	1.6	2.1	-6.2	0.5			4	2.7	-13.3	-0.5	-3	0.5	1	-4.7	1	-2.1	-0.5
5	7.5	4.6	3.2	2.2	3.7	2.5	2.3	-1.6	1.1	1.8			5	1.4	1	1.5	-0.5	0.5	2.8	3.1	4.1	-2.6	2			5	4.3	-16.3	1	-0.5	1.5	1	-5.2	2	-5.2	-0.5
6	7.5	4.6	1.9	3.3	4.3	3.7	3.5	-0.5	1.7	3.5			6	0.5	0	-0.5	-3	-2	-1.7	1.6	1	0.5	0.5			6	3.7	-22.4	-1	-0.5	-0.5	0	-8.3	1	-2.1	-2
7	6.9	5.3	3.2	2.7	3.7	1.9	2.3	-0.5	-2.2	0			7	2.9	-0.5	0	-3	-1	-2.8	-1.6	0	-0.5	0.5			7	2.7		-5.7	-3.9	-1.5	0.5	-13	0.5	-1.5	-5
8	8.1	7.2	3.8	2.7	6.7	2.5	3.5	-1.6	-0.6	1.8			8	2.4	-0.5	-1	-3	-1.5	-5	1	0.5	0	1			8	-3.7		-1.9	-9.9	-6.9	-0.5	-19.7	1.5	-5.7	-7.5
9	10.6	8.6	6.3	0	6.1	3.1	2.9	-2.2	-1.7	1.8			9	3.3	-0.5	0	-2.5	-1.5	-11	2.1	0	-1	1.5			9	-4.8		-8.6	-17.2	-11.9	-0.5	-24.9	-1.5	-10.3	-13.1
10	11.3	9.2	7	1.6	7.3	5.6	4.1	0	0	6.5			10	-2.4	-1	0.5	-2.5	0.5	-14.4	-2.1	-0.5	-8.3	1			10	-8.5		-13.8		-15.3	0.5		-2.5	-12.9	-15.1
11	10.6	10.5	4.4	1.6	6.7	3.1	4.1	0	-1.1	5.3			11	-3.8	-2.6	-2.6	-4.5	-1	-17.7	-5.2	-2.6	-10.4	-3.1			11	-5.9		-19.5		-16.3	0.5		-3	-10.8	-15.1
12	9.4	11.2	5.1	1.6	6.1	2.5	3.5	0.5	-2.2	2.9			12	-7.7	2.6	2.6	-0.5	2		1.6	2.1		3.6			12	1.6				-23.3	1		-14	-7.2	-20.6
13	10	5.9	7	3.3	6.7	3.7	4.1	2.2	-1.7	2.9			13	-15.3	-1.5	0	-3	0		1	-3.1		1.5			13	2.1					0		-25.5	-5.7
14	10	8.6	4.4	-3.8	7.3	4.9	2.9	-0.5	-2.2	2.9			14	-24.4	-1	2.1	-0.5	3.4		3.1	-3.6		3.1			14	4.3					2.9			-2.1
310-7D11. 1mg/kg													310-7D11. 0.6mg/kg													310-7D11. 0.3mg/kg
Time (d)	BL41	BL42	BL43	BL44	BL45	BL46	BL47	BL48	BL49	BL50			Time (d)	BL41	BL42	BL43	BL44	BL45	BL46	BL47	BL48	BL49	BL50			Time (d)	BL1	BL2	BL3	BL4	BL5	BL6	BL7	BL8	BL9	BL10
0	0	0	0	0	0	0	0	0	0	0			0	0	0	0	0	0	0	0	0	0	0			0	0	0	0	0	0	0	0	0	0	0
1	-0.6	-1.1	0	0.5	-2.2	-0.5	-1.1	0	-1.2	0			1	-1.7	-1.1	0.6	-1	-1.6	-1.5	-5.5	-1	-1.5	-2			1	-3	-4.1	0	-2.5	-1.5	-1	-0.5	-1.6	-3.9	0
2	-3.8	-5.3	-6.3	-2.1	-5	-5.5	-7.4	0.6	-2.9	-3.6			2	-0.6	-0.6	-0.6	1	0	-2.5	-3	0.5	0	-3.6			2	-2.5	-4.6	-0.5	-1.5	-3	-2	0	-2.1	-2.2	-0.5
3	1.3	-1.6	-0.6	1.6	-1.1	-1.6	-4	2.4	0.6	1.2			3	-0.6	-2.3	0	1	1.1	1	-2.5	-1	1.5	-1			3	-3	-4.1	-0.5	-2	-3.5	-0.5	1	-0.5	-2.2	-1
4	1.3	0.5	3.8	6.4	-9.4	2.2	-1.1	7.9	1.2	5.9			4	1.1	0.6	0.6	0.5	2.1	0.5	-1.5	-1	1	-0.5			4	-2	-4.1	-1.6	-1.5	-2.5	-1	2.1	0.5	-2.2	1.6
5	3.8	1.6	3.1	4.3	1.7	3.3	-0.6	7.9	1.2	5.9			5	0.6	0	3.3	1.5	4.7	1.5	-2.5	1	2	2.5			5	-2	-11.9	-0.5	-1	-1.5	-1	3.1	-5.3	-0.6	1
6	5.7	2.1	4.4	5.9	3.3	0	-2.3	9.1	-2.3	5.3			6	-2.3	-1.7	1.7	0.5	0.5	-0.5	-3.5	-0.5	0	-0.5			6	-2	-12.4	-2.1	-5.5	-1.5	-1	2.6	-2.6	-0.6	-0.5
7	5.1	2.1	3.1	4.3	4.4	-0.5	-2.8	6.7	-10.5	4.7			7	0	-1.1	1.7	0.5	0.5	-0.5	-2.5	0.5	1	-0.5			7	-7.5	-19.6	-7.3	-13	-3.5	0.5	-1	-1.6	-0.6	-1
8	6.3	0.5	3.8	3.7	6.1	0	-2.3	8.5	-15.7	3.6			8	-1.1	0.6	0	1.5	0.5	-0.5	-1.5	0.5	1	-1.5			8	-13.5		-13.5	-20	-9.5	-7.6	-9.3	-1.6	-0.6	-10.9
9	8.9	2.7	5	1.1	5.6	-1.1	0	7.3	-22.1	4.7			9	-1.1	1.1	0	2.9	0	-2	-2.5	0.5	0.5	0.5			9	-19		-19.3		-15.1	-13.2	-15.5	-2.6	0	-16.1
10	8.2	5.3	8.1	-2.7	5.6	0.5	0.6	9.1		9.5			10	-1.7	-1.1	2.2	0.5	1.1	-0.5	-2	-0.5	0	0			10					-18.6	-19.3	-20.6	-5.3	-0.6	-22.9
11	9.5	5.9	7.5		6.1	-1.1	1.7	9.1		9.5			11	-3.4	-4	1.1	-1.9	0	-1.5	-4	-1.5	-2	-3			11					-22.1	-23.4		-13.7	-5
12	5.7	4.3	6.9		6.1	-2.2	-1.1	7.3		7.7			12	1.7	1.7	3.3	2.4	3.2	2	-4.5	4.5	2.5	1.5			12					-21.1				-1.1
13	5.1	3.7	6.3		5	-1.1	-0.6	7.9		8.9			13	0.6	1.1	-5	1.5	1.1	1.5	-1	1.5	2	-0.5			13					-18.6				-11
14	8.9	2.7	4.4		6.1	-2.7	1.1	8.5		7.1			14	1.1	2.3	-5	1	2.1	2	1	5.6	2	2			14					-15.1				-20.4
MEDI8852. 1mg/kg													MEDI8852. 0.6mg/kg													MEDI8852. 0.3mg/kg
Time (d)	BL11	BL12	BL13	BL14	BL15	BL16	BL17	BL18	BL19	BL20			Time (d)	BL61	BL62	BL63	BL64	BL65	BL66	BL67	BL68	BL69	BL70			Time (d)	BL21	BL22	BL23	BL24	BL25	BL26	BL27	BL28	BL29	BL30
0	0	0	0	0	0	0	0	0	0	0			0	0	0	0	0	0	0	0	0	0	0			0	0	0	0	0	0	0	0	0	0	0
1	0.5	2.3	-1.1	0	-0.6	1.2	-2	0.7	-0.6	0			1	-3	-1	-6.5	-2.1	-2.8	-1.5	1.5	0.5	-2.6	0			1	-2	0	-0.5	-1.6	-0.6	-1.1	-0.5	-1	0	-2.5
2	2.6	-3.4	2.2	-2.8	-2.3	-0.6	-2.6	-2	-1.7	3.4			2	-3.5	-1	-1.6	-1.1	-0.5	-1.5	2.5	-0.5	-1	1.5			2	0	-1.7	-2	-1.6	-1.7	-1.1	1.1	-1	0.5	-1
3	1.6	-1.7	1.6	-1.7	0	2.3	-3.3	2.7	2.9	5.1			3	-1.5	-0.5	-0.5	-1.1	-0.5	0.5	3.5	0	-1.5	2.5			3	0	-1.1	-2	-1	-1.7	-1.6	1.1	-1	1.1	-1.5
4	0.5	-2.8	-1.1	-3.4	-1.8	2.9	-0.7	5.3	2.9	5.1			4	-2	-0.5	-6	-3.2	-1.9	0	3	-0.5	-0.5	2			4	2	-1.1	-3	-3.7	-1.2	0.5	-4.3	-3.5	1.1	-2
5	0	-0.6	3.3	-2.2	-6.4	6.4	2.6	8	-4.6	7.4			5	-1.5	-2	-3.8	-1.6	0.5	-1	4	0.5	0	3			5	2	-6.7	-4.4	-8.4	-1.2	-4.4	-9.2	-8.5	0	-6.6
6	-5.8	-0.6	-1.6	-2.2	-1.2	4.6	6.5	10	-4.6	6.2			6	-2	-2	-4.9	-4.8	-1.9	-1.5	3.5	0	-1.5	1			6	0.5	-4.4	-7.9	-10.5	-0.6	-1.6	-12	-18.1	-3.7	-8.1
7	-9.5	-7.4	-4.3	-10.1	-9.9	3.5	2.6	6.7	-6.9	-2.8			7	-3	-0.5	-10.9	-2.1	-4.7	0	2.5	-1.5	-1.5	-0.5			7	1.5	-10.6	-13.3	-18.8	-0.6	-4.4	-19.6	-25.1	-20.3	-12.2
8	-9	-6.3	-12	-16.8	-15.2	-1.2	3.3	6	-13.9	-10.8			8	-8	-3	-13.6	-3.7	-9	-1	1.5	-1	-2.1	0			8	1	-17.2	-21.7		-1.2	-10.9				-18.8
9	-3.2	-5.7	-17.9	-20.7	-21.6	-5.8	5.2	6	-17.3	-18.2			9	-11.4	-4	-17.4	-5.3	-14.2	-1.5	1.5	-6.1	-4.6	-0.5			9	-1.5	-23.9			-1.2	-16.9
10	1.6	-4	-22.3			1.7	6.5	10.7	-8.7				10	-10.4	-8.5	-21.2	-7.4	-19.8	-3	1.5	-6.1	-4.6	-0.5			10	-9.7				1.2	-23
11	3.7	-2.8				6.9	7.8	9.3	-0.6				11	-12.9	-11		-9.6		-4.5	-1	-8.2	-7.7	-1.5			11	-7.1				2.9
12	2.6	-1.1				4	5.2	9.3	0.6				12	-4.5	-1.5		-14.4		0.5	2.5	0.5	-1	1.5			12	-1.5				4
13	2.6	-3.4				4.6	3.9	6.7	-1.7				13	-5.5	-2.5		-18.1		-1.5	1.5	-0.5	-3.1	1			13	-1.5				2.9
14	-1.1	-2.8				4	9.2	10.7	1.2				14	-4	-0.5		-8.5		1	5	2	-1	1.5			14	1.5				2.9
VRC01. 1mg/kg													VRC01. 0.6mg/kg
Time (d)	BL1	BL2	BL3	BL4	BL5	BL6	BL7	BL8	BL9	BL10			Time (d)	BL71	BL72	BL73	BL74	BL75	BL76	BL77	BL78	BL79	BL80
0	0	0	0	0	0	0	0	0	0	0			0	0	0	0	0	0	0	0	0	0	0
1	0.5	-1.1	0.6	-1.2	0	0	0.5	-1.6	0.6	-1.6			1	-2.4	-0.5	-2.6	0	-1	-2	0	-2.2	-2.5	-3.4
2	-2.2	-0.6	-2.2	-1.7	-2.6	-0.5	-1.6	-3.3	-4.5	-1.6			2	-2.4	0	-2.1	-1.1	0	-1	0.5	1.1	-0.5	-1.5
3	-2.2	-2.2	-3.3	-0.6	-2.6	0	-5.4	-1.6	-5.1	-2.2			3	-1.4	-3.3	-2.1	-0.5	2.9	0	-1.5	0	1	-3.9
4	-6.6	-8.4	-10	-4.1	-5.2	-5.5	-14.1	-6	-10.1	-11.4			4	-4.7	-5.2	-6.8	-1.1	-1.5	-0.5	-1.5	-5.9	0.5	-4.4
5	-19.1	-18	-19.4	-7.6	-15.7	-14.3		-14.8	-20.8	-16.2			5	-8.5	-8.5	-13.1	-8.1	-1.5	-1	-8	-14.1	0	-10.3
6													6	-19.4	-20.2	-23.6	-19.4	-10.7	-9.2	-17.1		-5	-18.1
7													7									-2.5
8													8									-0.5
9													9									1
10													10									-3
11													11									-2.5
12													12									0.5
13													13									-0.5
14													14									1

## Sheet: Extd 6c
310-7D11 + 310-12D03 0.6mg/kg
Time (d)	BL81	BL82	BL83	BL84	BL85	BL86	BL87	BL88	BL89	BL90
0	0	0	0	0	0	0	0	0	0	0
1	0.5	0	0	-0.5	1.1	-1	1.8	-1.6	2.1	1.6
2	0.5	-0.6	-1.6	0.5	2.2	-1	2.9	-0.5	0.5	2.7
3	1.5	-0.6	2.6	1	4.4	-1.5	0.6	-1.1	0	2.7
4	2	-1.8	1	2	2.2	-1.5	-0.6	1.1	0	0
5	1.5	-4.3	-0.5	2	3.3	1	-2.3	0.5	1.6	0.5
6	-0.5	-11.7	-2.1	0	3.3	1	-1.2	-0.5	0	1.1
7	0.5	-17.8	-0.5	0.5	2.7	0	-0.6	0	2.1	3.7
8	1	-21.5	-1	1	3.3	-0.5	-0.6	-0.5	1.1	2.1
9	0.5		-2.1	1.5	0.5	-0.5	-1.8	-1.6	0	0.5
10	-2.6		-4.7	0.5	-1.1	1.5	-2.3	-6.4	-1.1	2.1
11	-3.1		-6.8	-3.5	-6	-2.6	-5.8	-8.6	-4.3	1.1
12	1		0	7.6	2.7	2.6	0.6	1.6	1.6	5.9
13	0		-2.6	0.5	1.1	0	-1.8	-0.5	0	4.3
14	0.5		-0.5	2	2.7	2.1	1.2	1.6	1.6	4.8
310-7D11 + MEDI8852 0.6mg/kg
Time (d)	BL101	BL102	BL103	BL104	BL105	BL106	BL107	BL108	BL109	BL110
0	0	0	0	0	0	0	0	0	0	0
1	-3.8	0.5	-3.1	-0.9	0.5	1.1	-1.5	-1.1	1.1	0.5
2	-2.7	0.5	-1.5	-0.5	1.5	2.6	0.5	1.1	0.6	2.6
3	-1.1	0.5	1.5	-0.5	2	4.2	2.5	1.1	1.1	3.1
4	-1.1	0	2.6	-0.5	1	2.6	3	1.6	1.7	1.5
5	-1.6	-1.5	0	-0.9	-1	1.6	2	0.5	0	1.5
6	-3.8	-1	0	0	-0.5	2.1	0	1.6	0	1
7	-1.6	-2	1.5	0.5	-0.5	-1.1	1	-0.5	0	2.6
8	-1.6	-3.5	0.5	-1.9	-1.5	-6.9	2	0.5	1.1	3.1
9	-1.6	-2.5	0.5	-2.8	-1	-13.2	2.5	2.1	0	-3.1
10	-3.3	-1.5	1.5	-2.3	-5.5	-15.3	1	-3.2	-1.1
11	-4.3	-2.5	0	-2.3	-9	-17.5	-3.6	-4.8	-2.3
12	0	-0.5	2.6	0.9	-18.9	-30.7	2	-2.1	1.7
13	-2.2	-3.5	1.5	-1.4	-24.9		3	-12.2	2.8
14	-0.5	-1.5	2.1	0.9			6.1	-9	4
310-12D03 + MEDI8852 0.6mg/kg
Time (d)	BL91	BL92	BL93	BL94	BL95	BL96	BL97	BL98	BL99	BL100
0	0	0	0	0	0	0	0	0	0	0
1	-1.6	-0.6	-0.5	-3	0.5	0	1.5	-0.5	-1.5	0.5
2	0	2.2	2.1	-1.5	2.7	2	5.4	0.5	0	5.2
3	1	2.8	1.6	-0.5	0.5	3	7.4	-4.1	-0.5	5.2
4	1	2.8	2.1	0	2.2	1	6.4	1.5	2	5.2
5	-1	-0.6	2.1	0.5	-0.5	1.5	9.4	-1.5	2	6.2
6	0	0.6	1.6	-1	2.2	1	8.4	-0.5	1.5	3.6
7	0	0	3.2	-1	0	0	7.4	0	0.5	1.6
8	1	1.1	3.2	-2	-2.2	0	8.4	0.5	-0.5	-2.1
9	1	2.2	2.6	-4.5	-9.7	0	8.9	1.5	0.5	-7.8
10	1	1.7	2.1	-9.6	-14	-0.5	10.9	1.5	1.5	-11.9
11	-1.6	-0.6	0	-12.1	-17.2	-1.5	8.9	0.5	2.5	-15
12	2.6	4.4	3.7	-20.7	-23.7	2	7.4	0.5	4	-26.9
13	1	1.1	2.6			0.5	5.4	1.5	4
14	3.1	5	3.7			1.5	7.4	3.1	4.5
310-7D11 + 310-12D03 + MEDI8852 0.6mg/kg
Time (d)	BL111	BL112	BL113	BL114	BL115	BL116	BL117	BL118	BL119	BL120
0	0	0	0	0	0	0	0	0	0	0
1	-1.6	-2.5	0.5	0	-1.6	-0.6	-1	-2	-2.1	0
2	0	-2	-1.1	1.1	-2.7	-1.7	0.5	-1	-2.1	-1.5
3	0	-1.5	-3.2	1.6	-3.2	-1.1	0.5	0.5	1	-1.5
4	-1.1	-0.5	0.5	0.5	-3.8	0.6	1	0	1.6	0.5
5	-1.1	-2	-1.6	1.1	-4.3	-0.6	1.5	-1.5	0	0.5
6	-1.1	-1.5	-2.6	0.5	-9.1	0.6	1	-1	0	0.5
7	-1.1	1.5	-2.6	-0.5	-5.9	0.6	1.5	-2.9	1.6	1
8	-1.1	-2.5	-1.1	0	-5.9	2.2	-0.5	-10.2	0	-2.1
9	-2.6	-6	0	2.1	-4.8	2.2	-0.5	-13.2	-1	0
10	-5.3	-8	-3.2	-0.5	-6.5	0.6	-3.9	-15.1	-1.6	-0.5
11	-7.4	-10	-5.3	-3.2	-8.6	-3.4	-5.9	-17.1	-4.1	-4.6
12	-8.4	-7.5	1.6	1.6	-3.8	3.9	-1	-26.3	-9.3	0.5
13	-10	-14.5	2.1	1.6	-5.4	-2.8	-1		-2.6	1.5
14	-15.3	-14	2.1	3.2	-2.7	14	-24.4		-11.4	0.5

## Sheet: Extd 6d
mAb Concentration (ug/ml)	310-1H02					310-7D11					310-12D03							VRC01LS
Day post infusion	Ms1	Ms2	Ms3	Ms4	Ms5	Ms1	Ms2	Ms3	Ms4	Ms5	Ms1	Ms2	Ms3	Ms4	Ms5	Ms1	Ms2	Ms3	Ms4	Ms5
1	52.95	74.55	66.4	75.3	74.8	65.75	95.35	78.55	60.1	69.7	79.8	72.1	68	63.8	68.1	56.35	70	36.8	37.05	39.65
2	38.9	47.35	52.95	47.55	50.75	51.7	48.45	53.95	39	56.05	54.55	49.8	49.95	52.95	55.4	44.35	49.5	34.15	27.85	31.2
5	34.5	42.9	38	41.65	37.75	49.35	42.35	51.85	33.8	36.4	49.75	42.55	41.65	46.9	47.15	32.1	40.1	26.7	25.05	26.35
7	32.6	35.05	38.1	37.3	35.4	40.85	36.85	44.5	29.45	37.45	43.1	40.65	36.6	38.65	39.85	29.65	32.55	27.7	22.05	23.05
9	27.25	29.7	27.7	31.2	28.25	34.05	32.9	39.95	22.4	36.2	35.05	32.8	34.85	32.25	30.6	30.6	29.5	25.95	22.5	22.65
14	26.9	25.85	18.35	9.35	26.45	31.95	32.3	35.15	16.7	30.5	29.7	33.45	29.85	27.2	22.5	24.75	24.3	23.8	20.2	19.5
21	16.35	19.35	12.05	2	18.3	20.4	31.85	24.95	10.8	21.1	22.4	24.5	25.6	19	16.5	19.25	22.1	16.55	15	15.4
28	11.9	15.3	7.6	1.1	10.7	14.9	23.9	14.6	7.4	12.7	16.6	17.9	17.8	12.3	12.2	15.2	15.9	16.1	10.6	12.05
35	5.4	9.4	3.7	0.7	7.5	8	20.8	10.6	5	6.3	8.9	8.4	10.9	8.5	7.9	10.4	11.55	8.55	8.1	9.75
42	5.1	6.7	2.4	0.5	5.1	7.6	15	7.3	3.5	4.7	6.3	8.1	7.4	5.3	4.9	10.3333	10.2	7.7	6.9	8.56667
49	3.7	4.2	1.6	0.3	3.5	4.2	11.7	5.2	2.4	3.5	4.7	6.5	6.9	4.1	3.2	7.5	8.06667	4.86667	5.63333	6.9
56	2.6	3.2	1	0.2	2.8	3.3	9.1	4.4	1.4	2.8	2.9	3.8	4.3	2.5	2.2	6.4	6.96667	3.6	3.56667	5.6
