# Supplementary material for: Cross-neutralizing and potent human monoclonal antibodies against historical and emerging H5Nx influenza viruses
Source: Nat Microbiol. 2025 Oct 14;10(11):2903–18. doi: 10.1038/s41564-025-02137-x (PMC12578633; doi:10.1038/s41564-025-02137-x)
Supplement: Supplementary file 18 — Statistical source data. [file 41564_2025_2137_MOESM18_ESM.xlsx]

## Sheet: Extd 8a
	Days Post Challenge	0.6mg/kg 310-7D11	0.6mg/kg 310-12D03	0.6mg/kg MEDI8852	0.6mg/kg VRC01	0.6 mg/kg 310-7D11/310-12D03	0.6 mg/kg 310-12D03/MEDI8852	0.6 mg/kg 310-7D11/MEDI8852	0.6 mg/kg 310-7D11/310-12D03/MEDI8852			max weight loss
BL41	14	0										310-7D11 + 310-12D03	310-12D03 +MEDI8852	310-7D11 + MEDI8852	7D11+ 12D03 + MEDI8852	0.6mg/kg 310-12D03	0.6mg/kg 310-7D11	0.6mg/kg MEDI8852
BL42	14	0										-3.06	-1.55	-4.35	-15.26	-24.4	-3.41	-12.94
BL43	14	0										-21.47	-0.56	-3.48	-14.5	-2.56	-3.95	-11
BL44	14	0										-6.77	-0.53	-3.08	-5.26	-2.58	-4.97	-21.2
BL45	14	0										-3.54	-20.71	-2.82	-3.16	-4.46	-1.94	-18.09
BL46	14	0										-6.01	-23.66	-24.88	-9.14	-1.97	-1.58	-19.81
BL47	14	0										-2.56	-1.52	-30.69	-3.37	-17.68	-2.46	-4.5
BL48	14	0										-5.85	1.49	-3.55	-24.39	-5.18	-5.5	-0.99
BL49	14	0										-8.56	-4.1	-12.17	-26.34	-3.59	-1.52	-8.16
BL50	14	0										-4.26	-1.5	-2.26	-11.4	-10.36	-1.96	-7.73
BL51	14		0									0	-26.94	-3.09	-4.64	-3.06	-3.55	-1.49
BL52	14		0
BL53	14		0
BL54	14		0
BL55	14		0
BL56	12		1
BL57	14		0
BL58	14		0
BL59	12		1
BL60	14		0
BL61	14			0
BL62	14			0
BL63	11			1
BL64	14			0
BL65	11			1
BL66	14			0
BL67	14			0
BL68	14			0
BL69	14			0
BL70	14			0
BL71	7				1
BL72	7				1
BL73	7				1
BL74	7				1
BL75	7				1
BL76	7				1
BL77	7				1
BL78	6				1
BL79	14				0
BL80	7				1
BL81	14					0
BL82	9					1
BL83	14					0
BL84	14					0
BL85	14					0
BL86	14					0
BL87	14					0
BL88	14					0
BL89	14					0
BL90	14					0
BL91	14						0
BL92	14						0
BL93	14						0
BL94	13						1
BL95	13						1
BL96	14						0
BL97	14						0
BL98	14						0
BL99	14						0
BL100	13						1
BL101	14							0
BL102	14							0
BL103	14							0
BL104	14							0
BL105	14							0
BL106	14							1
BL107	13							1
BL108	14							0
BL109	14							0
BL110	10							1
BL111	14								0
BL112	14								0
BL113	14								0
BL114	14								0
BL115	14								0
BL116	14								0
BL117	14								0
BL118	13								1
BL119	14								0
BL120	14								0

## Sheet: Extd 8b
	Days Post Challenge	0.3 mg/kg 310-7D11	0.3 mg/kg 310-12D03	0.3 mg/kg MEDI8852	0.6 mg/kg VRC01	0.6 mg/kg 310-7D11/310-12D03	0.6 mg/kg 310-12D03/MEDI8852	0.6 mg/kg 310-7D11/MEDI8852	0.6 mg/kg 310-7D11/310-12D03/MEDI8852			max weight loss
BL1	10	1										310-7D11 + 310-12D03	310-12D03 +MEDI8852	310-7D11 + MEDI8852	7D11+ 12D03 + MEDI8852	0.3 mg/kg 310-12D03	0.3 mg/kg 310-7D11	0.3 mg/kg MEDI8852
BL2	8	1										-3.06	-1.55	-4.35	-15.26	-8.51	-19	-9.69
BL3	10	1										-21.47	-0.56	-3.48	-14.5	-22.45	-19.59	-23.89
BL4	9	1										-6.77	-0.53	-3.08	-5.26	-19.52	-19.27	-21.67
BL5	14	0										-3.54	-20.71	-2.82	-3.16	-17.24	-20	-18.85
BL6	12	1										-6.01	-23.66	-24.88	-9.14	-23.27	-22.11	-1.73
BL7	11	1										-2.56	-1.52	-30.69	-3.37	-3.41	-23.35	-22.95
BL8	12	1										-5.85	1.49	-3.55	-24.39	-24.87	-20.62	-19.57
BL9	14	0										-8.56	-4.1	-12.17	-26.34	-25.5	-13.68	-25.13
BL10	11	1										-4.26	-1.5	-2.26	-11.4	-12.89	-20.44	-20.32
BL11	14		0									0	-26.94	-3.09	-4.64	-20.6	-22.92	-18.78
BL12	7		1
BL13	12		1
BL14	10		1
BL15	13		1
BL16	14		0
BL17	10		1
BL18	14		1
BL19	14		0
BL20	13		1
BL21	14			0
BL22	10			1
BL23	9			1
BL24	8			1
BL25	14			0
BL26	11			1
BL27	8			1
BL28	8			1
BL29	8			1
BL30	9			1
BL71	7				1
BL72	7				1
BL73	7				1
BL74	7				1
BL75	7				1
BL76	7				1
BL77	7				1
BL78	6				1
BL79	14				0
BL80	7				1
BL81	14					0
BL82	9					1
BL83	14					0
BL84	14					0
BL85	14					0
BL86	14					0
BL87	14					0
BL88	14					0
BL89	14					0
BL90	14					0
BL91	14						0
BL92	14						0
BL93	14						0
BL94	13						1
BL95	13						1
BL96	14						0
BL97	14						0
BL98	14						0
BL99	14						0
BL100	13						1
BL101	14							0
BL102	14							0
BL103	14							0
BL104	14							0
BL105	14							0
BL106	14							1
BL107	13							1
BL108	14							0
BL109	14							0
BL110	10							1
BL111	14								0
BL112	14								0
BL113	14								0
BL114	14								0
BL115	14								0
BL116	14								0
BL117	14								0
BL118	13								1
BL119	14								0
BL120	14								0
